# Supplementary material for: High-pressure processing reshapes early lipid mobilization in Camellia oleifera seeds during a hot–humid postharvest window
Source: Front Plant Sci. 2026 May 21;17:1829285. doi: 10.3389/fpls.2026.1829285 (PMC13233364; doi:10.3389/fpls.2026.1829285)
Supplement: Supplementary file 5 [file DataSheet5.csv]

Table S5. Source data for the Spearman correlation dot-heatmap linking metabolome-derived signatures and module scores to targeted FFA-related metrics.
Signature	Metric	rho	star	RowLabel	ColLabel	row	col
Score_CoreA25	Total_FFA	0.75	*	Core score	Total FFA	0	0
Score_CoreA25	SFA	-0.75	*	Core score	SFA	0	1
Score_CoreA25	UFA	0.75	*	Core score	UFA	0	2
Score_CoreA25	MUFA	0.78	*	Core score	MUFA	0	3
Score_CoreA25	PUFA	0.8	*	Core score	PUFA	0	4
Score_CoreA25	Oleic	0.78	*	Core score	Oleic acid	0	5
Score_CoreA25	Linoleic	0.75	*	Core score	Linoleic acid	0	6
Score_CoreA25	O/L	0.91	**	Core score	O/L ratio	0	7
Score_Robust29	Total_FFA	0.76	*	Robust score	Total FFA	1	0
Score_Robust29	SFA	-0.76	*	Robust score	SFA	1	1
Score_Robust29	UFA	0.76	*	Robust score	UFA	1	2
Score_Robust29	MUFA	0.78	*	Robust score	MUFA	1	3
Score_Robust29	PUFA	0.82	*	Robust score	PUFA	1	4
Score_Robust29	Oleic	0.78	*	Robust score	Oleic acid	1	5
Score_Robust29	Linoleic	0.76	*	Robust score	Linoleic acid	1	6
Score_Robust29	O/L	0.9	**	Robust score	O/L ratio	1	7
Score_Bspec47	Total_FFA	-0.22		B-specific score	Total FFA	2	0
Score_Bspec47	SFA	0.22		B-specific score	SFA	2	1
Score_Bspec47	UFA	-0.22		B-specific score	UFA	2	2
Score_Bspec47	MUFA	-0.21		B-specific score	MUFA	2	3
Score_Bspec47	PUFA	-0.05		B-specific score	PUFA	2	4
Score_Bspec47	Oleic	-0.21		B-specific score	Oleic acid	2	5
Score_Bspec47	Linoleic	-0.22		B-specific score	Linoleic acid	2	6
Score_Bspec47	O/L	0.56		B-specific score	O/L ratio	2	7
Score_Cspec45	Total_FFA	-0.48		C-specific score	Total FFA	3	0
Score_Cspec45	SFA	0.48		C-specific score	SFA	3	1
Score_Cspec45	UFA	-0.48		C-specific score	UFA	3	2
Score_Cspec45	MUFA	-0.43		C-specific score	MUFA	3	3
Score_Cspec45	PUFA	-0.38		C-specific score	PUFA	3	4
Score_Cspec45	Oleic	-0.46		C-specific score	Oleic acid	3	5
Score_Cspec45	Linoleic	-0.48		C-specific score	Linoleic acid	3	6
Score_Cspec45	O/L	0.18		C-specific score	O/L ratio	3	7
Score_Dspec138	Total_FFA	0.71	*	D-specific score	Total FFA	4	0
Score_Dspec138	SFA	-0.71	*	D-specific score	SFA	4	1
Score_Dspec138	UFA	0.71	*	D-specific score	UFA	4	2
Score_Dspec138	MUFA	0.73	*	D-specific score	MUFA	4	3
Score_Dspec138	PUFA	0.78	*	D-specific score	PUFA	4	4
Score_Dspec138	Oleic	0.72	*	D-specific score	Oleic acid	4	5
Score_Dspec138	Linoleic	0.71	*	D-specific score	Linoleic acid	4	6
Score_Dspec138	O/L	0.93	***	D-specific score	O/L ratio	4	7
M1	Total_FFA	-0.4		Module 1	Total FFA	5	0
M1	SFA	0.4		Module 1	SFA	5	1
M1	UFA	-0.4		Module 1	UFA	5	2
M1	MUFA	-0.38		Module 1	MUFA	5	3
M1	PUFA	-0.36		Module 1	PUFA	5	4
M1	Oleic	-0.38		Module 1	Oleic acid	5	5
M1	Linoleic	-0.4		Module 1	Linoleic acid	5	6
M1	O/L	-0.23		Module 1	O/L ratio	5	7
M2	Total_FFA	-0.78	*	Module 2	Total FFA	6	0
M2	SFA	0.78	*	Module 2	SFA	6	1
M2	UFA	-0.78	*	Module 2	UFA	6	2
M2	MUFA	-0.8	*	Module 2	MUFA	6	3
M2	PUFA	-0.69	*	Module 2	PUFA	6	4
M2	Oleic	-0.76	*	Module 2	Oleic acid	6	5
M2	Linoleic	-0.78	*	Module 2	Linoleic acid	6	6
M2	O/L	-0.33		Module 2	O/L ratio	6	7
M3	Total_FFA	0.19		Module 3	Total FFA	7	0
M3	SFA	-0.19		Module 3	SFA	7	1
M3	UFA	0.19		Module 3	UFA	7	2
M3	MUFA	0.2		Module 3	MUFA	7	3
M3	PUFA	0.06		Module 3	PUFA	7	4
M3	Oleic	0.16		Module 3	Oleic acid	7	5
M3	Linoleic	0.19		Module 3	Linoleic acid	7	6
M3	O/L	-0.48		Module 3	O/L ratio	7	7
M4	Total_FFA	0.71	*	Module 4	Total FFA	8	0
M4	SFA	-0.71	*	Module 4	SFA	8	1
M4	UFA	0.71	*	Module 4	UFA	8	2
M4	MUFA	0.73	*	Module 4	MUFA	8	3
M4	PUFA	0.8	*	Module 4	PUFA	8	4
M4	Oleic	0.73	*	Module 4	Oleic acid	8	5
M4	Linoleic	0.71	*	Module 4	Linoleic acid	8	6
M4	O/L	0.95	***	Module 4	O/L ratio	8	7
M5	Total_FFA	0.36		Module 5	Total FFA	9	0
M5	SFA	-0.36		Module 5	SFA	9	1
M5	UFA	0.36		Module 5	UFA	9	2
M5	MUFA	0.38		Module 5	MUFA	9	3
M5	PUFA	0.49		Module 5	PUFA	9	4
M5	Oleic	0.37		Module 5	Oleic acid	9	5
M5	Linoleic	0.36		Module 5	Linoleic acid	9	6
M5	O/L	0.84	**	Module 5	O/L ratio	9	7
M6	Total_FFA	0.72	*	Module 6	Total FFA	10	0
M6	SFA	-0.72	*	Module 6	SFA	10	1
M6	UFA	0.72	*	Module 6	UFA	10	2
M6	MUFA	0.73	*	Module 6	MUFA	10	3
M6	PUFA	0.77	*	Module 6	PUFA	10	4
M6	Oleic	0.73	*	Module 6	Oleic acid	10	5
M6	Linoleic	0.72	*	Module 6	Linoleic acid	10	6
M6	O/L	0.86	**	Module 6	O/L ratio	10	7
Note: This table provides the source data for Fig. 9C. Correlations were calculated using Spearman¡¯s rank correlation between metabolome-derived signature/module scores and targeted FFA-related metrics across the 12 samples. rho denotes Spearman¡¯s correlation coefficient. Statistical significance was evaluated using Benjamini¨CHochberg false-discovery-rate (BH-FDR) correction within this correl…
