# Supplementary material for: High-pressure processing reshapes early lipid mobilization in Camellia oleifera seeds during a hot–humid postharvest window
Source: Front Plant Sci. 2026 May 21;17:1829285. doi: 10.3389/fpls.2026.1829285 (PMC13233364; doi:10.3389/fpls.2026.1829285)
Supplement: Supplementary file 6 [file Table1.xlsx]

## Sheet: S1A_Method_performance
Table S1. Analytical performance and regime-wise quantitative summary of the 49 targeted free fatty acids determined by GC-MS in C. oleifera seeds.
Worksheet S1A. Method performance, calibration, and QC parameters for targeted GC-MS quantification.
No.	Analyte	Abbreviation	CAS No.	Retention time (min)	Calibration equation	R2	Linear range (ng mL−1)	Weighting	QC RSD (%)	QC accuracy (%)
1	Octanoic Acid	C8:0	124-07-2	8.61333	Y = 0.000552x + 0.00103	0.9921	50–1000	1/x^1	2.3	100.9
2	trans-10-pentadecenoic acid	C15:1	321744-58-5	12.8367	Y = 0.000609x - 0.00347	0.9955	25–10000	1/x^2	1.2	96.4
3	cis-10-Pentadecenoic Acid	C15:1	84743-29-3	13.0667	Y = 0.000594x + 0.00286	0.9951	50–20000	1/x^2	1.6	95.9
4	Palmitic Acid	C16:0	57-10-3	13.7283	Y = 0.00089x + 0.00254	0.9958	75–30000	1/x^2	1.8	92.3
5	Palmitelaidic acid	C16:1	10030-74-7	14.0283	Y = 0.000452x - 0.000273	0.9952	25–10000	1/x^2	2.9	94.3
6	Palmitoleic acid	C16:1	373-49-9	14.25	Y = 0.000459x - 0.000744	0.9954	50–20000	1/x^2	0.8	93.8
7	Heptadecanoic Acid	C17:0	506-12-7	15.2833	Y = 0.000856x - 0.000829	0.9951	75–30000	1/x^2	0.4	90.5
8	trans-10-Heptadecenoic acid	C17:1	126761-43-1	15.69	Y = 0.000471x - 3.47e-05	0.9944	50–20000	1/x^2	0.2	92.5
9	cis-10-Heptadecenoic Acid	C17:1	29743-97-3	15.9633	Y = 0.000484x + 0.000806	0.994	50–20000	1/x^2	0.2	92.8
10	Stearic Acid	C18:0	57-11-4	17.3333	Y = 0.000826x + 0.000513	0.9932	50–20000	1/x^2	1	90.4
11	6-Octadecenoic acid	C18:1	593-40-8	17.6617	Y = 0.000276x - 0.00521	0.9942	50–20000	1/x^2	3.1	99.3
12	Decanoic Acid	C10:0	334-48-5	9.37333	Y = 0.000778x + 0.00309	0.9999	25–500	1/x^0	3.5	101.7
13	Elaidic acid	C18:1	112-79-8	17.7483	Y = 0.000425x - 0.00315	0.9905	75–30000	1/x^2	1.2	91.3
14	trans-11-Octadecenoic acid	C18:1	693-72-1	17.8633	Y = 0.000425x - 0.000973	0.9904	25–10000	1/x^2	0.6	95.4
15	cis-6-Octadecenoic acid	C18:1	593-39-5	17.9433	Y = 0.000307x - 0.00403	0.9912	50–20000	1/x^2	0.7	85.2
16	Oleic acid	C18:1	112-80-1	18.0417	Y = 0.000409x - 0.000626	0.9935	50–10000	1/x^2	3.8	93.3
17	cis-11-Octadecenoic acid	C18:1	506-17-2	18.235	Y = 0.000472x - 0.0033	0.9911	50–20000	1/x^2	0.9	89
18	Linoelaidic acid	C18:2	506-21-8	18.6233	Y = 0.000414x - 0.00012	0.9936	50–10000	1/x^2	1.5	86.9
19	Linoleic acid	C18:2/LA	60-33-3	19.4117	Y = 0.000449x - 0.000683	0.9904	75–30000	1/x^2	0.5	84.5
20	gamma-Linolenic acid	C18:3	506-26-3	20.2767	Y = 0.000425x - 0.00242	0.9918	75–30000	1/x^2	1	86.7
21	trans-10-Nonadecenoic acid	C19:1	67228-95-9	20.4533	Y = 0.000393x - 0.00138	0.9913	50–10000	1/x^2	0.8	90.7
22	Linolenic acid	C18:3/ALA	463-40-1	21.2217	Y = 0.00054x - 0.00245	0.9902	75–30000	1/x^2	0.5	87.5
23	Undecanoic Acid	C11:0	112-37-8	9.805	Y = 0.000848x - 0.00362	0.9906	50–1000	1/x^1	3.9	94.4
24	Arachidic Acid	C20:0	506-30-9	22.9633	Y = 0.000671x + 0.000265	0.9915	50–10000	1/x^2	2.9	89.4
25	trans-11-Eicosenoic acid	C20:1	62322-84-3	23.5017	Y = 0.000436x - 0.0447	0.9948	250–10000	1/x^1	0.7	97.4
26	cis-11-Eicosenoic Acid	C20:1	5561-99-9	23.8817	Y = 0.000379x + 0.00094	0.9904	50–20000	1/x^2	2.4	92.3
27	cis,cis-11,14-Eicosadienoic Acid	C20:2	5598-38-9	25.5433	Y = 0.000478x - 0.00216	0.9936	75–30000	1/x^2	0.1	85.7
28	Heneicosanoic Acid	C21:0	2363-71-5	26.055	Y = 0.000833x - 0.00219	0.993	50–20000	1/x^2	1.2	89
29	all-cis-8, 11, 14-Eicosatrienoic Acid	C20:3/DGLA	1783-84-2	26.3567	Y = 0.000465x + 0.00205	0.9944	50–20000	1/x^2	0.3	90.6
30	all-cis-5,8,11,14-Eicosatetraenoic Acid	C20:4/AA	506-32-1	26.8517	Y = 0.000509x - 0.00199	0.9962	75–30000	1/x^2	1.2	93.2
31	all-cis-11,14,17-Eicosatrienoic Acid	C20:3/ETE	17046-59-2	27.2133	Y = 0.000633x + 0.0018	0.9957	50–20000	1/x^2	0.4	91.2
32	all-cis-5,8,11,14,17-Eicosapentaenoic Acid	C20:5/EPA	10417-94-4	28.6	Y = 0.000607x + 0.00127	0.997	50–20000	1/x^2	1.4	90.5
33	Behenic Acid	C22:0	112-85-6	28.68	Y = 0.000892x - 6.07e-05	0.9908	25–10000	1/x^2	2.1	86.1
34	Lauric Acid	C12:0	143-07-7	10.3	Y = 0.000862x - 0.00106	0.9996	25–500	1/x^0	2.2	96.2
35	trans-13-Docosenoic acid	C22:1	506-33-2	29.1833	Y = 0.00057x - 0.00163	0.9958	25–10000	1/x^1	3	87.1
36	Erucic acid	C22:1	112-86-7	29.5183	Y = 0.000515x - 0.00364	0.9903	50–20000	1/x^2	1.5	91.5
37	cis,cis-13,16-Docosadienoic Acid	C22:2	17735-98-7	31.11	Y = 0.000475x + 0.00508	0.9948	50–20000	1/x^2	2.7	88.8
38	Tricosanoic Acid	C23:0	2433-96-7	31.5967	Y = 0.000897x - 0.00342	0.9921	50–20000	1/x^2	1.1	87.3
39	all-cis-7,10,13,16-Docosatetraenoic Acid	C22:4	28874-58-0	32.9483	Y = 0.000536x - 0.00192	0.9943	50–20000	1/x^2	0.3	90.1
40	all-cis-4,7,10,13,16-Docosapentaenoic Acid	C22:5	25182-74-5	33.46	Y = 0.000496x + 0.0019	0.9932	50–20000	1/x^2	1.3	91.8
41	Lignoceric Acid	C24:0	557-59-5	34.8917	Y = 0.000799x - 0.000432	0.9921	25–5000	1/x^2	2.6	85.4
42	all-cis-7,10,13,16,19-Docosapentaenoic acid	C22:5/DPA	24880-45-3	35.2183	Y = 0.000584x + 0.00214	0.993	50–20000	1/x^2	0.1	89.7
43	15-Nervonic acid	C24:1	506-37-6	36.0233	Y = 0.000378x + 0.000443	0.9905	25–5000	1/x^2	2.8	92
44	all-cis-4,7,10,13,16,19-Docosahexaenoic Acid	C22:6/DHA	6217-54-5	35.82	Y = 0.000544x + 0.0021	0.9915	50–20000	1/x^2	1.9	90.1
45	Tridecylic Acid	C13:0	638-53-9	10.8833	Y = 0.000858x - 0.0019	0.9926	50–1000	1/x^1	0.1	99.9
46	Myristic Acid	C14:0	544-63-8	11.6167	Y = 0.000964x - 0.0132	0.9983	50–20000	1/x^1	0.7	89.8
47	Myristelaidic acid	C14:1	50286-30-1	11.8383	Y = 0.000577x + 0.00825	0.9955	25–10000	1/x^2	3.1	95.7
48	Myristoleic acid	C14:1	544-64-9	12.0233	Y = 0.000601x - 0.000721	0.9983	50–20000	1/x^1	1.2	92.5
49	Pentadecanoic Acid	C15:0	1002-84-2	12.5367	Y = 0.000954x - 0.0113	0.9979	50–20000	1/x^1	1.2	89.2
Notes:
Calibration curves were generated from analyte-to-internal-standard peak-area ratios using weighted linear regression; the calibration standard was FFA standard mixture (mix52; ANPEL).
The internal standard was stearic-d35 acid (98%; Sigma-Aldrich) at 0.2 mg L−1.
One QC standard sample was injected after every 10 sample injections; QC acceptance criteria were 80%–120% accuracy and ≤20% RSD.
Columns for quantifier ion, qualifier ion(s), SIM retention window, LOD, and LOQ should be completed by the third-party laboratory before submission.
Please also confirm the final GC column identity because the assay report contains both DB-FastFAME and HP-FFAP descriptions.

## Sheet: S1B_Regime_summary
Table S4. Analytical performance and regime-wise quantitative summary of the 49 targeted free fatty acids determined by GC-MS in C. oleifera seeds. Quantitative values are expressed on a fresh-weight basis.
Worksheet S4B. Regime-wise quantitative summary across the four experimental regimes, expressed on a fresh-weight basis.
English name	Abbreviation	Carbon number	Double bonds	Saturation class	Omega family	CAS No.	HMDB ID	KEGG ID	A mean (ng mg−1 FW）	A SD	A CV (%)	A detected replicates (n/3)	B mean (ng mg−1 FW)	B SD	B CV (%)	B detected replicates (n/3)	C mean (ng mg−1 FW)	C SD	C CV (%)	C detected replicates (n/3)	D mean (ng mg−1 FW)	D SD	D CV (%)	D detected replicates (n/3)	Detected samples (n/12)	Detected in at least one sample
Octanoic Acid	C8:0	8	0	SFA		124-07-2	HMDB0000482	C06423	3.05357	0.0713006	2.33499	3	1.7118	0.0226	1.32025	3	1.9971	0.0482	2.4135	3	1.6854	0.0382	2.26652	3	12	1
trans-10-pentadecenoic acid	C15:1	15	1	MUFA		321744-58-5			0.773	0.0149	1.92755	3	0.3931	0.0081	2.06054	3	0.610567	0.01215	1.98996	3	0.6299	0.0132	2.09557	3	12	1
cis-10-Pentadecenoic Acid	C15:1	15	1	MUFA		84743-29-3	HMDB0304816		0.0301	0.0006	1.99336	3	0.8705	0.0253	2.90638	3	0.824867	0.01565	1.89728	3	0.8806	0.0185	2.10084	3	12	1
Palmitic Acid	C16:0	16	0	SFA		57-10-3	HMDB0000220	C00249	51.2906	0.7328	1.42872	3	52.9959	1.2197	2.3015	3	80.4892	1.6144	2.00573	3	374.088	7.4818	2.00001	3	12	1
Palmitelaidic acid	C16:1	16	1	MUFA		10030-74-7	HMDB0012328		0.1685	0.0038	2.25519	3	0.3809	0.0084	2.2053	3	0.2844	0.0068	2.391	3	0.3558	0.0072	2.02361	3	12	1
Palmitoleic acid	C16:1	16	1	MUFA	n-7	373-49-9	HMDB0003229	C08362	0.5543	0.0131	2.36334	3	0.6099	0.0112	1.83637	3	0.541067	0.01085	2.00531	3	1.5876	0.0293	1.84555	3	12	1
Heptadecanoic Acid	C17:0	17	0	SFA		506-12-7	HMDB0002259		0.5294	0.0138	2.60672	3	0.4915	0.0119	2.42116	3	0.761433	0.01525	2.00281	3	2.6607	0.0516	1.93934	3	12	1
trans-10-Heptadecenoic acid	C17:1	17	1	MUFA		126761-43-1	HMDB0244268		0.4521	0.0103	2.27826	3	0.2826	0.0071	2.51238	3	0.1492	0.0036	2.41287	3	0.2998	0.0064	2.13476	3	12	1
cis-10-Heptadecenoic Acid	C17:1	17	1	MUFA		29743-97-3	HMDB0060038		0	0		0	1.329	0.0262	1.97141	3	1.4106	0.0264	1.87154	3	2.5938	0.0519	2.00093	3	9	1
Stearic Acid	C18:0	18	0	SFA		57-11-4	HMDB0000827	C01530	27.2543	0.4651	1.70652	3	28.7168	0.57135	1.9896	3	41.4846	0.8297	2.00002	3	92.9904	1.8598	1.99999	3	12	1
6-Octadecenoic acid	C18:1	18	1	MUFA		593-40-8	HMDB0303337		1.0274	0.0247	2.40413	3	1.0503	0.0216	2.05656	3	0	0		0	1.1728	0.0245	2.08902	3	9	1
Decanoic Acid	C10:0	10	0	SFA		334-48-5	HMDB0000511	C01571	1.0464	0.0225	2.15023	3	0.9215	0.0184	1.99674	3	0.9396	0.0182	1.93699	3	0.9747	0.0195	2.00062	3	12	1
Elaidic acid	C18:1	18	1	MUFA		112-79-8	HMDB0000573		0.3987	0.0098	2.45799	3	0.6684	0.0134	2.00479	3	0	0		0	0.8455	0.0169	1.99882	3	9	1
trans-11-Octadecenoic acid	C18:1	18	1	MUFA		693-72-1	HMDB0003231	C08367	0	0		0	0	0		0	0	0		0	0	0		0	0	0
cis-6-Octadecenoic acid	C18:1	18	1	MUFA		593-39-5	HMDB0002080	C08363	0	0		0	0	0		0	0	0		0	0	0		0	0	0
Oleic acid	C18:1	18	1	MUFA	n-9	112-80-1	HMDB0000207	C00712	128.419	2.8084	2.1869	3	100.408	2.0082	2.00004	3	207.821	4.5557	2.19213	3	1586.9	31.738	2	3	12	1
cis-11-Octadecenoic acid	C18:1	18	1	MUFA	n-7	506-17-2	HMDB0240219	C21944	4.8913	0.0927	1.8952	3	3.346	0.0669	1.9994	3	3.02697	0.06055	2.00035	3	21.6979	0.5651	2.6044	3	12	1
Linoelaidic acid	C18:2	18	2	PUFA		506-21-8	HMDB0006270		0.4261	0.0107	2.51115	3	0.3369	0.0067	1.98872	3	0.5037	0.0126	2.50149	3	0.5211	0.0099	1.89983	3	12	1
Linoleic acid	C18:2/LA	18	2	PUFA	n-6	60-33-3	HMDB0000673	C01595	8.9783	0.1942	2.16299	3	7.6778	0.1734	2.25846	3	16.3959	0.3279	1.99989	3	253.54	5.0708	2	3	12	1
gamma-Linolenic acid	C18:3	18	3	PUFA	n-6	506-26-3	HMDB0003073	C06426	0	0		0	0	0		0	0	0		0	0	0		0	0	0
trans-10-Nonadecenoic acid	C19:1	19	1	MUFA		67228-95-9			0.2446	0.0061	2.49387	3	0.7831	0.0157	2.00485	3	2.4784	0.0581	2.34425	3	1.9736	0.0395	2.00142	3	12	1
Linolenic acid	C18:3/ALA	18	3	PUFA	n-3	463-40-1	HMDB0001388	C06427	0.9867	0.0247	2.50329	3	1.0874	0.0231	2.12433	3	2.1391	0.0419	1.95877	3	34.7463	0.6949	1.99993	3	12	1
Undecanoic Acid	C11:0	11	0	SFA		112-37-8	HMDB0000947	C17715	1.1778	0.0236	2.00374	3	1.1166	0.0223	1.99713	3	1.1172	0.0277	2.47941	3	0	0		0	9	1
Arachidic Acid	C20:0	20	0	SFA		506-30-9	HMDB0002212	C06425	0.4719	0.0118	2.50053	3	0.5409	0.0108	1.99667	3	1.0997	0.0224	2.03692	3	1.7494	0.035	2.00069	3	12	1
trans-11-Eicosenoic acid	C20:1	20	1	MUFA		62322-84-3			3.951	0.0788	1.99443	3	4.0961	0.078	1.90425	3	4.1062	0.1027	2.5011	3	0	0		0	9	1
cis-11-Eicosenoic Acid	C20:1	20	1	MUFA	n-9	5561-99-9	HMDB0002231	C16526	0.4509	0.0113	2.5061	3	0.2337	0.0059	2.5246	3	0.5723	0.0114	1.99196	3	4.326	0.0865	1.99954	3	12	1
cis,cis-11,14-Eicosadienoic Acid	C20:2	20	2	PUFA	n-6	5598-38-9	HMDB0005060	C16525	0.2926	0.0059	2.0164	3	0.3568	0.0071	1.98991	3	0.4893	0.0098	2.00286	3	0.4225	0.0085	2.01183	3	12	1
Heneicosanoic Acid	C21:0	21	0	SFA		2363-71-5	HMDB0002345		0.2674	0.0053	1.98205	3	0.3121	0.0062	1.98654	3	0.3229	0.0059	1.82719	3	0.3352	0.0067	1.99881	3	12	1
all-cis-8, 11, 14-Eicosatrienoic Acid	C20:3/DGLA	20	3	PUFA	n-6	1783-84-2	HMDB0002925	C03242	0	0		0	0	0		0	0	0		0	0	0		0	0	0
all-cis-5,8,11,14-Eicosatetraenoic Acid	C20:4/AA	20	4	PUFA	n-6	506-32-1	HMDB0001043	C00219	0.6214	0.0143	2.30126	3	0.3471	0.007	2.01671	3	0	0		0	0	0		0	6	1
all-cis-11,14,17-Eicosatrienoic Acid	C20:3/ETE	20	3	PUFA	n-3	17046-59-2	HMDB0060039	C16522	0.0896	0.0018	2.00893	3	0	0		0	0	0		0	0.0251	0.0005	1.99203	3	6	1
all-cis-5,8,11,14,17-Eicosapentaenoic Acid	C20:5/EPA	20	5	PUFA	n-3	10417-94-4	HMDB0001999	C06428	2.0605	0.0507	2.46057	3	2.0541	0.0387	1.88404	3	2.2322	0.0434	1.94427	3	1.9844	0.0397	2.0006	3	12	1
Behenic Acid	C22:0	22	0	SFA		112-85-6	HMDB0000944	C08281	0.2685	0.0054	2.01117	3	0.4265	0.0085	1.99297	3	0.6175	0.0124	2.0081	3	1.0579	0.0212	2.00397	3	12	1
Lauric Acid	C12:0	12	0	SFA		143-07-7	HMDB0000638	C02679	0.337	0.0067	1.98813	3	0.3511	0.007	1.99373	3	0.3813	0.0076	1.99318	3	0.4158	0.0083	1.99615	3	12	1
trans-13-Docosenoic acid	C22:1	22	1	MUFA		506-33-2	HMDB0249369		0.2229	0.0056	2.51234	3	0	0		0	0.1456	0.0036	2.47253	3	0.2455	0.0049	1.99593	3	9	1
Erucic acid	C22:1	22	1	MUFA	n-9	112-86-7	HMDB0002068	C08316	0.4107	0.0082	1.99659	3	0.4581	0.0091	1.98647	3	0.6933	0.0139	2.0049	3	0.877	0.0175	1.99544	3	12	1
cis,cis-13,16-Docosadienoic Acid	C22:2	22	2	PUFA	n-6	17735-98-7	HMDB0061714	C16533	0	0		0	0	0		0	0	0		0	0	0		0	0	0
Tricosanoic Acid	C23:0	23	0	SFA		2433-96-7	HMDB0001160		0.4573	0.0091	1.98994	3	0.4461	0.0089	1.99507	3	0.5266	0.0105	1.99392	3	0.631	0.0126	1.99683	3	12	1
all-cis-7,10,13,16-Docosatetraenoic Acid	C22:4	22	4	PUFA	n-6	28874-58-0	HMDB0002226	C16527	0	0		0	0	0		0	0	0		0	0	0		0	0	0
all-cis-4,7,10,13,16-Docosapentaenoic Acid	C22:5	22	5	PUFA	n-6	25182-74-5	HMDB0001976		0	0		0	0.0695	0.0017	2.44604	3	0	0		0	0.0707	0.0014	1.9802	3	6	1
Lignoceric Acid	C24:0	24	0	SFA		557-59-5	HMDB0002003	C08320	0.4136	0.0083	2.00677	3	0.6301	0.0126	1.99968	3	1.0343	0.0207	2.00135	3	1.5099	0.0302	2.00013	3	12	1
all-cis-7,10,13,16,19-Docosapentaenoic acid	C22:5/DPA	22	5	PUFA	n-3	24880-45-3	HMDB0006528	C16513	0	0		0	0	0		0	0	0		0	0	0		0	0	0
15-Nervonic acid	C24:1	24	1	MUFA	n-9	506-37-6	HMDB0002368	C08323	0.1139	0.0029	2.54609	3	0	0		0	0.1518	0.003	1.97628	3	0.8092	0.0162	2.00198	3	9	1
all-cis-4,7,10,13,16,19-Docosahexaenoic Acid	C22:6/DHA	22	6	PUFA	n-3	6217-54-5	HMDB0002183	C06429	0.1004	0.0025	2.49004	3	0	0		0	0.1891	0.0038	2.00952	3	0.637633	0.01275	1.99959	3	9	1
Tridecylic Acid	C13:0	13	0	SFA		638-53-9	HMDB0000910	C17076	1.2425	0.0286	2.30181	3	1.0561	0.0212	2.00739	3	1.1168	0.0284	2.54298	3	1.0921	0.0218	1.99615	3	12	1
Myristic Acid	C14:0	14	0	SFA		544-63-8	HMDB0000806	C06424	2.0646	0.0476	2.30553	3	2.2528	0.045	1.99751	3	2.2439	0.0552	2.46	3	3.0521	0.061	1.99862	3	12	1
Myristelaidic acid	C14:1	14	1	MUFA		50286-30-1	HMDB0062248		0.246	0.0062	2.52033	3	0	0		0	0	0		0	0	0		0	3	1
Myristoleic acid	C14:1	14	1	MUFA	n-5	544-64-9	HMDB0002000	C08322	0.7538	0.0189	2.5073	3	0.7129	0.0143	2.00589	3	0.6428	0.0128	1.99129	3	0.8988	0.018	2.00267	3	12	1
Pentadecanoic Acid	C15:0	15	0	SFA		1002-84-2	HMDB0000826	C16537	0.9645	0.0241	2.4987	3	0.9509	0.019	1.99811	3	1.0499	0.0263	2.505	3	1.1234	0.0225	2.00285	3	12	1
