# Supplementary material for: High-pressure processing reshapes early lipid mobilization in Camellia oleifera seeds during a hot–humid postharvest window
Source: Front Plant Sci. 2026 May 21;17:1829285. doi: 10.3389/fpls.2026.1829285 (PMC13233364; doi:10.3389/fpls.2026.1829285)
Supplement: Supplementary file 7 [file Table2.xlsx]

## Sheet: Table_S2_Index
Table S2. Comparison-wide index of pairwise differential metabolites across the six regime contrasts
Metabolite	A vs B	A vs C	A vs D	B vs C	B vs D	C vs D	No. of contrasts(n_comparisons)	Acentric_class	Super.Class	Class
(+)-Echinoisoflavanone	0	0	1	0	0	0	1	D_specific_vs_A	Phenylpropanoids	Isoflavonoids
(-)-Catechin	0	0	1	0	1	1	3	D_specific_vs_A	Phenylpropanoids	Flavonoids
(-)-Epicatechingallate	1	0	1	1	1	1	5	Shared_AB_AD	Phenylpropanoids	Flavonoids
(-)-Gallocatechingallate	1	0	0	0	0	0	1	B_specific_vs_A	Phenylpropanoids	Flavonoids
(1R,3S,5R,8R,10R,12S)-5,10-dimethyl-15-methylidene-4,9,13-trioxatetracyclo[10.3.0.03,5.08,10]pentadecan-14-one	0	1	1	1	1	0	4	Shared_AC_AD	Terpenoids	Sesquiterpenoids
(1S,4aR,6aS,6bR,10R,11R,12aR)-1,10,11-trihydroxy-9,9-bis(hydroxymethyl)-2,2,6a,6b,12a-pentamethyl-1,3,4,5,6,6a,7,8,8a,10,11,12,13,14b-tetradecahydropicene-4a-carboxylic acid	1	1	1	0	0	0	3	Core_A	Terpenoids	Triterpenoids
(1S,5R,8R,11R,14S,16R)-7-ethyl-5-methyl-12-methylene-7-azahexacyclo[7.6.2.210,13.01,8.05,16.010,15]nonadecane-11,14-diol	0	0	1	0	1	1	3	D_specific_vs_A	Alkaloids	Other alkaloids
(2-Nitroethyl)benzene	1	1	1	0	0	0	3	Core_A	Phenylpropanoids	Other Phenylpropanoids
(2E,4E)-N-[2-(4-hydroxyphenyl)ethyl]dodeca-2,4-dienamide	0	0	1	0	1	1	3	D_specific_vs_A	Alkaloids	Other alkaloids
(2R)-1-methylpyrrolidine-2-carboxylic acid	0	0	0	0	1	0	1	Other	Alkaloids	Pyrrolidine alkaloids
(3S,4aR,6S,8aR)-6-[(4-carboxyphenyl)methyl]-decahydroisoquinoline-3-carboxylic acid	0	0	1	0	1	1	3	D_specific_vs_A	Amino acids and derivatives	Amino acid derivatives
(E)-3,4-Dimethoxycinnamic acid	1	1	1	0	0	0	3	Core_A	Phenylpropanoids	Other Phenylpropanoids
(E)-5-(1,2,4a,5-tetramethyl-2,3,4,7,8,8a-hexahydronaphthalen-1-yl)-3-methyl-pent-2-enoic acid	0	0	1	0	0	0	1	D_specific_vs_A	Terpenoids	Diterpenoids
(R)-2-Methylpyrrolidine	0	1	1	0	1	1	4	Shared_AC_AD	Alkaloids	Other alkaloids
(R)-2-hydroxy-4-methylpentanoic acid	1	1	0	1	0	1	4	Shared_AB_AC	Lipids	Fatty Acids and Conjugates
(S)-2-(Pyrrolidin-2-yl)acetic acid	1	1	0	0	0	0	2	Shared_AB_AC	Amino acids and derivatives	Amino acid derivatives
(S)-2-methylbutanoic acid	0	1	0	0	0	0	1	C_specific_vs_A	Lipids	Fatty Acids and Conjugates
(Z)-3-phenyl-2-[(2S,3R,4S,5S,6R)-3,4,5-trihydroxy-6-(hydroxymethyl)tetrahydropyran-2-yl]oxy-prop-2-enoic acid	1	0	1	1	0	1	4	Shared_AB_AD	Lipids	Saccharolipids
1,2-Dilinoleoyl-sn-glycerol	0	0	0	1	0	0	1	Other	Lipids	Glycerolipids
1,3,5,6-tetrahydroxy-2-methyl-anthracene-9,10-dione	0	0	1	0	0	1	2	D_specific_vs_A	Polyketides	Aromatic polyketides
1,3-Propane Sultone	0	1	0	1	0	0	2	C_specific_vs_A	Alkaloids	Other alkaloids
1-(2,6-dihydroxyphenyl)-9-phenyl-nonan-1-one	0	0	1	1	0	1	3	D_specific_vs_A	Polyketides	Aromatic polyketides
1-(2-Pyridylazo)-2-naphthol	0	1	0	0	0	0	1	C_specific_vs_A	Phenylpropanoids	Other Phenylpropanoids
1-(6-hydroxy-2,4-dimethoxy-3-methyl-phenyl)ethanone	1	0	0	0	1	0	2	B_specific_vs_A	Polyketides	Aromatic polyketides
1-Aminocyclobutanecarboxylic acid	0	0	1	0	0	0	1	D_specific_vs_A	Amino acids and derivatives	Amino acid derivatives
1-Aminopropenal acetic acid	0	0	1	0	0	0	1	D_specific_vs_A	Amino acids and derivatives	Amino acid derivatives
1-Deoxypebrolide	0	0	1	0	0	0	1	D_specific_vs_A	Terpenoids	Sesquiterpenoids
1-Hexadecanoylpyrrolidine	0	1	1	1	1	0	4	Shared_AC_AD	Lipids	Fatty Acids and Conjugates
1-Methyladenosine	0	0	1	0	1	1	3	D_specific_vs_A	Carbohydrates	Nucleosides
1-Methylhypoxanthine	1	0	0	0	0	0	1	B_specific_vs_A	Alkaloids	Other alkaloids
1-Methylpyrrolidine	0	1	1	0	1	1	4	Shared_AC_AD	Alkaloids	Other alkaloids
1-Oleoyl-sn-glycerol 3-phosphate	0	0	0	1	0	0	1	Other	Lipids	Glycerophospholipids
11-Dehydrocorticosterone	0	1	0	1	0	0	2	C_specific_vs_A	Steroids and steroid derivatives	steroids
17-ODYA	0	0	1	0	1	1	3	D_specific_vs_A	Lipids	Fatty Acids and Conjugates
1H-pyrazolo(3,4-d)pyrimidin-4-amine	0	1	1	1	1	1	5	Shared_AC_AD	Alkaloids	Other alkaloids
2',3,4,4',6'-Pentahydroxychalcone	1	0	0	1	0	0	2	B_specific_vs_A	Phenylpropanoids	Flavonoids
2'-Adenylic acid	1	0	0	0	0	0	1	B_specific_vs_A	Carbohydrates	Nucleosides
2'-C-Methylcytidine	0	0	1	0	1	1	3	D_specific_vs_A	Carbohydrates	Nucleosides
2'-Hydroxydaidzein	0	0	1	0	1	1	3	D_specific_vs_A	Phenylpropanoids	Isoflavonoids
2'-O-Methyladenosine	0	1	1	1	1	1	5	Shared_AC_AD	Carbohydrates	Nucleosides
2'-O-methylcytidine	0	0	1	0	1	1	3	D_specific_vs_A	Carbohydrates	Nucleosides
2,3-Dihydroxy-2-methylbutanoic acid	1	0	0	0	1	0	2	B_specific_vs_A	Lipids	Fatty Acids and Conjugates
2,3-Dihydroxybenzoic acid (Pyrocatechuic acid)	0	0	1	0	1	0	2	D_specific_vs_A	Phenylpropanoids	Phenolic acids
2,3-Dihydroxypyridine	0	0	0	0	1	0	1	Other	Alkaloids	Other alkaloids
2,4-Dihydroxybenzoic acid	0	0	0	0	1	0	1	Other	Phenylpropanoids	Phenolic acids
2,6-Dihydroxybenzoic acid	0	0	1	0	1	1	3	D_specific_vs_A	Phenylpropanoids	Phenolic acids
2-(2,3-Dihydroxypropoxy)-6-(hydroxymethyl)oxane-3,4,5-triol	0	0	1	0	1	1	3	D_specific_vs_A	Carbohydrates	Saccharides and glycosides
2-(3,4-Dihydroxyphenyl)chroman-3,5,7-triol	0	0	1	0	1	1	3	D_specific_vs_A	Phenylpropanoids	Flavonoids
2-(3-Hydroxyphenyl)ethanol 1'-glucoside	0	1	1	1	1	1	5	Shared_AC_AD	Phenylpropanoids	Other Phenylpropanoids
2-Ethyl-2-hydroxybutyric acid	1	1	0	1	0	1	4	Shared_AB_AC	Lipids	Fatty Acids and Conjugates
2-Hexyldecanoic acid	0	1	0	0	1	1	3	C_specific_vs_A	Lipids	Fatty Acids and Conjugates
2-Hydroxy-3-methylbutyric acid	1	1	0	1	0	1	4	Shared_AB_AC	Lipids	Fatty Acids and Conjugates
2-Hydroxy-3-methylpentanoic acid	1	1	0	1	0	1	4	Shared_AB_AC	Lipids	Fatty Acids and Conjugates
2-Hydroxyadenine	0	0	1	0	1	1	3	D_specific_vs_A	Alkaloids	Purine alkaloids
2-Hydroxyglutaric acid	0	1	0	0	0	0	1	C_specific_vs_A	Organic acids and derivatives	Hydroxy acids
2-Hydroxyhexanoic acid	0	0	0	1	0	1	2	Other	Lipids	Fatty Acids and Conjugates
2-Ketocaproic acid	1	0	1	1	0	0	3	Shared_AB_AD	Organic acids and derivatives	Keto acids
2-Linoleoyl-1-palmitoyl-sn-glycero-3-phosphoethanolamine	0	0	1	0	1	1	3	D_specific_vs_A	Lipids	Glycerophospholipids
2-Morpholinoethanol	0	0	1	0	1	1	3	D_specific_vs_A	Alkaloids	Other alkaloids
2-Oxopentanoic acid	0	1	0	1	0	1	3	C_specific_vs_A	Organic acids and derivatives	Keto acids
2-Phenyllactic acid	1	1	1	1	1	1	6	Core_A	Phenylpropanoids	Other Phenylpropanoids
2-Propenoic acid, 3-(3,4-dimethoxyphenyl)-	1	1	1	0	0	0	3	Core_A	Phenylpropanoids	Other Phenylpropanoids
2-[(2-amino-3-methyl-butanoyl)amino]-3-phenyl-propanoic acid	0	0	1	0	1	1	3	D_specific_vs_A	Amino acids and derivatives	Dipeptides
2-[1-methoxy-2-(4-methoxy-6-oxopyran-2-yl)-3-phenyl-4-[(E)-3-phenylprop-2-enoyl]cyclobutyl]acetic acid	1	1	0	0	0	0	2	Shared_AB_AC	Phenylpropanoids	Other Phenylpropanoids
2H-1-Benzopyran-2-one, 7-[[(1R,2S,4aS,6S,8aR)-decahydro-2,6-dihydroxy-2,5,5,8a-tetramethyl-1-naphthalenyl]methoxy]-	0	0	1	0	1	1	3	D_specific_vs_A	Phenylpropanoids	Coumarins and derivatives
3'-O-Methyladenosine	0	1	1	1	1	1	5	Shared_AC_AD	Carbohydrates	Nucleosides
3'-O-methylcytidine	0	0	1	0	1	1	3	D_specific_vs_A	Carbohydrates	Nucleosides
3,4-Dihydroxybenzoic acid (Protocatechuic acid)	0	0	0	0	1	0	1	Other	Phenylpropanoids	Phenolic acids
3,5-dihydroxy-2-(4-hydroxyphenyl)-7-[(2S,3R,4S,5S,6R)-3,4,5-trihydroxy-6-(hydroxymethyl)tetrahydropyran-2-yl]oxy-chromen-4-one	1	0	0	0	0	0	1	B_specific_vs_A	Phenylpropanoids	Flavonoids
3,7-dihydroxy-9-methoxy-1-methyl-benzo[c]chromen-6-one	0	0	0	1	0	0	1	Other	Phenylpropanoids	Coumarins and derivatives
3-(3-hydroxy-5-methyl-phenoxy)-5-methyl-benzene-1,2-diol	0	0	1	0	1	1	3	D_specific_vs_A	Polyketides	Aromatic polyketides
3-(4-Hydroxy-3-methoxyphenyl)propyl 3-(4-hydroxyphenyl)propanoate	0	1	0	0	0	0	1	C_specific_vs_A	Phenylpropanoids	Other Phenylpropanoids
3-Amino-3-(4-hydroxyphenyl)propanoic acid	0	1	1	0	0	0	2	Shared_AC_AD	Amino acids and derivatives	Amino acid derivatives
3-Amino-4-methylpentanoic acid	0	0	1	0	1	1	3	D_specific_vs_A	Amino acids and derivatives	Amino acid derivatives
3-Aminopyrazin-2-ol	0	0	1	0	1	1	3	D_specific_vs_A	Alkaloids	Other alkaloids
3-Methyl-2-oxovaleric acid	1	0	1	1	0	0	3	Shared_AB_AD	Organic acids and derivatives	Keto acids
3-Methylhistidine	0	0	0	0	1	1	2	Other	Amino acids and derivatives	Amino acid derivatives
3-Pyrrolidineacetic acid	0	0	0	0	1	0	1	Other	Alkaloids	Other alkaloids
3-[(2S,3R,4R,5S,6S)-3,5-dihydroxy-6-methyl-4-[(2S,3R,4S,5S,6R)-3,4,5-trihydroxy-6-(hydroxymethyl)tetrahydropyran-2-yl]oxy-tetrahydropyran-2-yl]oxy-5,7-dihydroxy-2-(4-hydroxyphenyl)chromen-4-one	0	0	1	0	1	1	3	D_specific_vs_A	Phenylpropanoids	Flavonoids
3-[(2S,3R,4S,5R,6R)-3,5-dihydroxy-6-(hydroxymethyl)-4-[(2S,3R,4R,5R,6S)-3,4,5-trihydroxy-6-methyl-tetrahydropyran-2-yl]oxy-tetrahydropyran-2-yl]oxy-5,7-dihydroxy-2-(4-hydroxyphenyl)chromen-4-one	0	1	1	0	1	1	4	Shared_AC_AD	Phenylpropanoids	Flavonoids
3-nitropropyl beta-D-glucopyranoside	0	0	1	0	1	1	3	D_specific_vs_A	Others	Others
4-(3,4-dihydroxyphenyl)-7-hydroxy-5-[(2S,3R,4S,5S,6R)-3,4,5-trihydroxy-6-(hydroxymethyl)tetrahydropyran-2-yl]oxy-chromen-2-one	1	0	0	0	0	0	1	B_specific_vs_A	Phenylpropanoids	Coumarins and derivatives
4-(Glutamylamino)butanoate	1	1	0	0	1	1	4	Shared_AB_AC	Amino acids and derivatives	Amino acid derivatives
4-(Methylamino)butanoic acid	1	0	0	0	0	0	1	B_specific_vs_A	Amino acids and derivatives	Amino acid derivatives
4-Aminobutyric acid (GABA)	0	1	0	1	1	1	4	C_specific_vs_A	Amino acids and derivatives	neurotransmitter
4-Ethoxybenzoic acid	1	1	1	1	1	1	6	Core_A	Phenylpropanoids	Phenolic acids
4-Guanidinobutyric acid	0	0	1	0	0	1	2	D_specific_vs_A	Amino acids and derivatives	Amino acid derivatives
4-Hydroxyisoleucine	0	0	0	0	1	0	1	Other	Amino acids and derivatives	Amino acid derivatives
4-O-p-Coumaroylquinic acid	1	0	0	1	1	0	3	B_specific_vs_A	Phenylpropanoids	Other Phenylpropanoids
4-Oxobutanoic acid	1	0	0	1	1	0	3	B_specific_vs_A	Lipids	Fatty Acids and Conjugates
4-Oxohexanoic acid	1	0	0	1	1	0	3	B_specific_vs_A	Organic acids and derivatives	Keto acids
4-hydroxy-3',6-dimethoxy-5'-methyl-spiro[benzofuran-2,4'-cyclohex-2-ene]-1',3-dione	1	1	0	1	0	1	4	Shared_AB_AC	Polyketides	Aromatic polyketides
5'-Deoxyadenosine	0	1	1	0	1	1	4	Shared_AC_AD	Carbohydrates	Nucleosides
5'-Methylthioadenosine	1	1	0	0	1	1	4	Shared_AB_AC	Carbohydrates	Nucleosides
5,6-dihydroxy-4,5,6-trimethyl-13-oxido-2,8-dioxa-13-azoniatricyclo[8.5.1.013,16]hexadec-10-ene-3,7-dione	0	0	1	0	1	1	3	D_specific_vs_A	Alkaloids	Pyrrolidine alkaloids
5,7-dihydroxy-2-[4-[3,4,5-trihydroxy-6-(hydroxymethyl)tetrahydropyran-2-yl]oxyphenyl]chroman-4-one	0	1	0	1	0	0	2	C_specific_vs_A	Phenylpropanoids	Flavonoids
5-(Hydroxymethyl)oxolan-2-one	0	1	0	1	0	1	3	C_specific_vs_A	Lipids	Fatty Acids and Conjugates
5-Hydroxy-1-(4-Hydroxy-3-Methoxyphenyl)Decan-3-One	1	0	0	1	0	0	2	B_specific_vs_A	Alkaloids	Other alkaloids
5-Hydroxy-6'',6''-dimethylpyrano[2'',3'':7,8]flavone	1	1	1	0	0	0	3	Core_A	Phenylpropanoids	Flavonoids
5-Methoxy-galloyl-1,4-galactarolactone	1	0	0	0	0	0	1	B_specific_vs_A	Alkaloids	Other alkaloids
5-Methylcytosine	0	0	1	0	1	1	3	D_specific_vs_A	Alkaloids	Other alkaloids
5-O-Cinnamoylquinic acid	0	1	0	1	0	0	2	C_specific_vs_A	Phenylpropanoids	Other Phenylpropanoids
5-hydroxy-2-(4-hydroxyphenyl)-7-[(2S,3R,4S,5S,6R)-3,4,5-trihydroxy-6-(hydroxymethyl)tetrahydropyran-2-yl]oxy-chroman-4-one	0	1	0	1	0	0	2	C_specific_vs_A	Phenylpropanoids	Flavonoids
6-(5-Bromo-2-hydroxyphenyl)-2-oxo-4-phenyl-1,2-dihydropyridine-3-carbonitrile	0	0	1	0	0	1	2	D_specific_vs_A	Alkaloids	Other alkaloids
6-(tert-Butylsulfonyl)-N-(5-fluoro-1H-indazol-3-yl)quinolin-4-amine	0	0	0	0	1	0	1	Other	Alkaloids	Other alkaloids
6-Methoxy-7-(3-methylbut-2-enoxy)chromen-2-one	0	1	0	1	0	0	2	C_specific_vs_A	Phenylpropanoids	Coumarins and derivatives
6-hydroxy-1,5-dimethoxy-xanthen-9-one	0	1	0	1	0	0	2	C_specific_vs_A	Phenylpropanoids	Other Phenylpropanoids
7-[(2S,3R,4S,5S,6R)-4,5-dihydroxy-6-(hydroxymethyl)-3-[(2S,3R,4R,5R,6S)-3,4,5-trihydroxy-6-methyl-tetrahydropyran-2-yl]oxy-tetrahydropyran-2-yl]oxy-3,5-dihydroxy-2-(4-hydroxyphenyl)chromen-4-one	0	1	1	1	1	1	5	Shared_AC_AD	Phenylpropanoids	Flavonoids
7-hydroxy-2-(4-hydroxyphenyl)-5-[(2S,3R,4S,5S,6R)-3,4,5-trihydroxy-6-(hydroxymethyl)tetrahydropyran-2-yl]oxy-chroman-4-one	0	1	0	1	0	0	2	C_specific_vs_A	Phenylpropanoids	Flavonoids
8-Prenyl-rac-pinocembrin	0	0	1	0	0	0	1	D_specific_vs_A	Phenylpropanoids	Flavonoids
8-[(2S,4S,5S)-4,5-dihydroxy-6-(hydroxymethyl)-3-[(2S,4S,5R)-3,4,5-trihydroxy-6-methyloxan-2-yl]oxyoxan-2-yl]-7-hydroxy-2-(4-hydroxyphenyl)chromen-4-one	0	0	0	1	0	0	1	Other	Phenylpropanoids	Flavonoids
9-Ethylguanine	0	0	1	0	1	1	3	D_specific_vs_A	Alkaloids	Other alkaloids
Acetic acid (4S)-4-[(3aR)-2-oxo-3-methylene-4alpha-acetoxy-6-methyl-2,3,3aalpha,4,7,7aalpha-hexahydrobenzofuran-5-yl]pentyl ester	1	1	0	0	0	0	2	Shared_AB_AC	Terpenoids	Sesquiterpenoids
Acetoin	0	0	0	1	0	0	1	Other	Lipids	Fatty Acids and Conjugates
Acylcarnitine C14:1,COOH,OH	0	0	1	0	1	1	3	D_specific_vs_A	Lipids	Fatty Acids and Conjugates
Acylcarnitine C14:4	0	0	1	0	1	0	2	D_specific_vs_A	Lipids	Carnitines
Acylcarnitine C6:0,COOH,OH	0	0	1	0	1	1	3	D_specific_vs_A	Lipids	Fatty Acids and Conjugates
Adenine	0	1	1	1	1	1	5	Shared_AC_AD	Alkaloids	Purine alkaloids
Adenosine	0	0	1	0	1	1	3	D_specific_vs_A	Carbohydrates	Nucleosides
Adenosine monophosphate (AMP)	1	0	0	0	0	0	1	B_specific_vs_A	Carbohydrates	Nucleosides
Ala-Ile	0	1	1	1	1	1	5	Shared_AC_AD	Amino acids and derivatives	Dipeptides
Alanine	0	0	1	0	0	0	1	D_specific_vs_A	Amino acids and derivatives	Aminoacids
Aloe emodin	0	0	0	0	0	1	1	Other	Polyketides	Aromatic polyketides
Altersolanol A	1	0	0	1	0	0	2	B_specific_vs_A	Polyketides	Aromatic polyketides
Angoletin	0	0	1	0	1	1	3	D_specific_vs_A	Phenylpropanoids	Flavonoids
Arabinono-1,4-lactone	0	0	1	0	0	1	2	D_specific_vs_A	Carbohydrates	Saccharides and glycosides
Arg-Ala	0	0	1	0	1	1	3	D_specific_vs_A	Amino acids and derivatives	Dipeptides
Arg-Glu	0	1	1	1	1	0	4	Shared_AC_AD	Amino acids and derivatives	Dipeptides
Arg-Gly	0	0	1	0	1	1	3	D_specific_vs_A	Amino acids and derivatives	Dipeptides
Argininosuccinic acid	0	1	0	1	0	1	3	C_specific_vs_A	Amino acids and derivatives	Amino acid derivatives
Ascorbic acid	1	0	0	0	0	0	1	B_specific_vs_A	Polyketides	Other polyketides
Asolectin	1	0	1	0	1	1	4	Shared_AB_AD	Lipids	Glycerophospholipids
Aspalathin	0	0	0	0	1	0	1	Other	Phenylpropanoids	Flavonoids
Asparagine	0	0	1	0	1	1	3	D_specific_vs_A	Amino acids and derivatives	Aminoacids
Astragalin	1	0	0	0	0	0	1	B_specific_vs_A	Phenylpropanoids	Flavonoids
Bohlmann K2631	0	0	1	0	1	1	3	D_specific_vs_A	Terpenoids	Sesquiterpenoids
Bucharaine	0	0	1	0	1	1	3	D_specific_vs_A	Alkaloids	Other alkaloids
Butanoic acid	0	0	0	1	0	0	1	Other	Lipids	Fatty Acids and Conjugates
Butoxyacetic acid	1	1	0	1	0	1	4	Shared_AB_AC	Organic acids and derivatives	Carboxylic acids
Caffeine	1	0	0	1	0	0	2	B_specific_vs_A	Alkaloids	Purine alkaloids
Caplamin	0	0	1	0	1	1	3	D_specific_vs_A	Lipids	Fatty Acids and Conjugates
Choerospondin	0	1	0	1	0	0	2	C_specific_vs_A	Phenylpropanoids	Flavonoids
Cianidanol	0	0	1	0	1	1	3	D_specific_vs_A	Phenylpropanoids	Flavonoids
Citraconic acid	0	0	0	0	0	1	1	Other	Lipids	Fatty Acids and Conjugates
Clitorin	1	0	0	0	0	0	1	B_specific_vs_A	Phenylpropanoids	Flavonoids
Cratoxyarborenone E	0	0	1	0	1	1	3	D_specific_vs_A	Phenylpropanoids	Other Phenylpropanoids
Cytidine	0	0	1	0	1	1	3	D_specific_vs_A	Carbohydrates	Nucleosides
D-Leucine	1	1	1	0	1	1	5	Core_A	Amino acids and derivatives	Amino acid derivatives
D-Malic acid	0	1	0	1	0	1	3	C_specific_vs_A	Organic acids and derivatives	Hydroxy acids
D-Phenylalanine	0	0	1	0	0	0	1	D_specific_vs_A	Amino acids and derivatives	Amino acid derivatives
D-Tryptophan	1	0	0	0	0	0	1	B_specific_vs_A	Amino acids and derivatives	Amino acid derivatives
D-arabinose	0	0	1	0	0	0	1	D_specific_vs_A	Carbohydrates	Saccharides and glycosides
DL-Norvaline	0	0	1	0	0	0	1	D_specific_vs_A	Amino acids and derivatives	Aminoacids
DL-m-Tyrosine	0	0	1	0	0	0	1	D_specific_vs_A	Amino acids and derivatives	Aminoacids
Datiscetin	0	0	1	0	0	1	2	D_specific_vs_A	Phenylpropanoids	Flavonoids
Dehydroascorbic Acid	0	0	0	0	1	0	1	Other	Polyketides	Other polyketides
Dehydroascorbic acid (Oxidized vitamin C)	0	0	0	0	1	0	1	Other	Polyketides	Water-soluble vitamins
Deoxyadenosine	0	1	1	0	1	1	4	Shared_AC_AD	Carbohydrates	Nucleosides
Diacetyl	0	1	0	1	0	1	3	C_specific_vs_A	Lipids	Fatty Acids and Conjugates
Dihydroxyacetone	1	0	1	1	0	1	4	Shared_AB_AD	Carbohydrates	Saccharides and glycosides
Dimethylglycine	1	0	0	1	1	0	3	B_specific_vs_A	Amino acids and derivatives	Amino acid derivatives
Dl-Phenylalanine	0	0	1	0	0	0	1	D_specific_vs_A	Amino acids and derivatives	Amino acid derivatives
Ehretioside B	1	0	0	1	0	0	2	B_specific_vs_A	Others	Others
Epicatechin	0	0	1	0	1	1	3	D_specific_vs_A	Phenylpropanoids	Flavonoids
Epigallocatechin Gallate	1	0	0	1	0	0	2	B_specific_vs_A	Phenylpropanoids	Flavonoids
Eplerenone	0	0	1	0	0	0	1	D_specific_vs_A	Steroids and steroid derivatives	steroids
Eriodictyol-7-O-neohesperidoside	1	0	0	1	0	0	2	B_specific_vs_A	Phenylpropanoids	Flavonoids
Erucamide	1	1	1	0	1	0	4	Core_A	Lipids	Fatty Acids and Conjugates
Ethanone, 1-(2,4,6-trimethoxyphenyl)-	0	0	0	0	1	0	1	Other	Polyketides	Aromatic polyketides
Ethyl 3-hydroxybenzoate	1	1	1	1	1	1	6	Core_A	Phenylpropanoids	Phenolic acids
Ethyl 4-hydroxybenzoate	1	1	1	1	1	1	6	Core_A	Phenylpropanoids	Phenolic acids
Ethyl Myristate	0	1	0	1	0	1	3	C_specific_vs_A	Lipids	Fatty Acids and Conjugates
Ethyl glucuronide	0	1	0	1	0	0	2	C_specific_vs_A	Others	Others
Ethylene carbonate	0	0	1	0	1	1	3	D_specific_vs_A	Organic acids and derivatives	Other organic acids
Ethyleneurea	1	0	0	1	0	0	2	B_specific_vs_A	Alkaloids	Other alkaloids
Ethylmalonic acid	1	0	0	0	1	0	2	B_specific_vs_A	Lipids	Fatty Acids and Conjugates
Flavan-3,3',4',5,5',7-hexol	1	0	1	1	0	1	4	Shared_AB_AD	Phenylpropanoids	Flavonoids
Fumaric acid	1	1	0	0	1	1	4	Shared_AB_AC	Organic acids and derivatives	Carboxylic acids
Gericudranins B	0	0	0	0	1	0	1	Other	Phenylpropanoids	Flavonoids
Gln-Ile	0	1	1	1	1	1	5	Shared_AC_AD	Amino acids and derivatives	Dipeptides
Gln-Leu	0	0	1	0	1	1	3	D_specific_vs_A	Amino acids and derivatives	Dipeptides
Glu-Arg	0	1	1	1	1	0	4	Shared_AC_AD	Amino acids and derivatives	Dipeptides
Glu-Leu	0	0	1	0	1	1	3	D_specific_vs_A	Amino acids and derivatives	Dipeptides
Glutamate	0	1	0	1	0	1	3	C_specific_vs_A	Amino acids and derivatives	Aminoacids
Glutathione	0	0	0	1	1	0	2	Other	Amino acids and derivatives	neurotransmitter
Gly-Gly-Leu	0	1	1	1	1	1	5	Shared_AC_AD	Amino acids and derivatives	Tripeptides
Gly-Val	1	1	0	0	0	0	2	Shared_AB_AC	Amino acids and derivatives	Dipeptides
Glyceraldehyde	1	0	1	1	0	1	4	Shared_AB_AD	Carbohydrates	Saccharides and glycosides
Glycerophosphocholine	0	1	1	0	1	1	4	Shared_AC_AD	Lipids	Glycerophospholipids
Glyoxylic acid	0	0	0	1	0	0	1	Other	Organic acids and derivatives	Carboxylic acids
Guanine	0	0	1	1	1	1	4	D_specific_vs_A	Alkaloids	Purine alkaloids
Guanosine	0	0	1	0	1	1	3	D_specific_vs_A	Carbohydrates	Nucleosides
Haplamine	0	0	1	0	1	0	2	D_specific_vs_A	Alkaloids	Other alkaloids
Hepps	0	0	1	0	1	0	2	D_specific_vs_A	Alkaloids	Other alkaloids
Histamine	1	0	0	1	0	0	2	B_specific_vs_A	Amino acids and derivatives	neurotransmitter
Histidine	0	0	0	1	0	0	1	Other	Amino acids and derivatives	Aminoacids
Hydroxyisocaproic acid	1	1	0	1	0	1	4	Shared_AB_AC	Lipids	Fatty Acids and Conjugates
Hydroxyphenyllactic acid	1	1	0	1	0	1	4	Shared_AB_AC	Phenylpropanoids	Other Phenylpropanoids
Ile-Asp	0	0	1	0	1	1	3	D_specific_vs_A	Amino acids and derivatives	Dipeptides
Ile-Gln	0	1	1	1	1	1	5	Shared_AC_AD	Amino acids and derivatives	Dipeptides
Ile-Glu	0	0	1	0	1	1	3	D_specific_vs_A	Amino acids and derivatives	Dipeptides
Ile-Pro	0	1	1	1	1	1	5	Shared_AC_AD	Amino acids and derivatives	Dipeptides
Ile-Val	0	1	1	1	1	1	5	Shared_AC_AD	Amino acids and derivatives	Dipeptides
Isocytosine	0	0	1	0	1	1	3	D_specific_vs_A	Alkaloids	Other alkaloids
Isoleucine	1	1	1	0	1	1	5	Core_A	Amino acids and derivatives	Aminoacids
Isomajdine	0	0	1	0	1	1	3	D_specific_vs_A	Alkaloids	Other alkaloids
Isoquinolin-5-ol	1	0	0	0	0	0	1	B_specific_vs_A	Alkaloids	Other alkaloids
Isovaleric acid	0	1	0	0	0	0	1	C_specific_vs_A	Lipids	Fatty Acids and Conjugates
Isrib	0	1	0	1	0	1	3	C_specific_vs_A	Alkaloids	Other alkaloids
Kaempferol-3-O-galactoside	1	0	0	0	0	0	1	B_specific_vs_A	Phenylpropanoids	Flavonoids
Kaempferol-3-O-glucoside-3''-rhamnoside	0	1	1	1	1	1	5	Shared_AC_AD	Phenylpropanoids	Flavonoids
Ketoleucine	1	0	1	1	0	0	3	Shared_AB_AD	Organic acids and derivatives	Keto acids
Kobusone	0	1	1	1	1	0	4	Shared_AC_AD	Terpenoids	Sesquiterpenoids
L-?Leucyl-?L-?alanine	0	0	1	0	1	1	3	D_specific_vs_A
L-Malic Acid	0	1	0	1	0	1	3	C_specific_vs_A	Organic acids and derivatives	Hydroxy acids
L-Rhamnose	1	0	0	1	0	0	2	B_specific_vs_A	Carbohydrates	Saccharides and glycosides
LPC(0:0/18:0)	0	0	1	0	1	0	2	D_specific_vs_A	Lipids	Glycerophospholipids
LPC(18:0/0:0)	0	0	1	0	0	0	1	D_specific_vs_A	Lipids	Glycerophospholipids
LPC(18:2/0:0)	1	1	0	0	0	0	2	Shared_AB_AC	Lipids	Glycerophospholipids
LPE(18:1(9Z)/0:0)	1	0	1	0	0	1	3	Shared_AB_AD	Lipids	Glycerophospholipids
Lactate	1	0	1	1	0	1	4	Shared_AB_AD	Organic acids and derivatives	Hydroxy acids
Lactic Acid, L-	1	0	1	1	0	1	4	Shared_AB_AD	Organic acids and derivatives	Hydroxy acids
Lapachol	0	0	1	0	1	1	3	D_specific_vs_A	Polyketides	Other polyketides
Lathodoratin	1	1	0	0	0	0	2	Shared_AB_AC	Polyketides	Other polyketides
Leu-Arg	0	0	1	0	1	1	3	D_specific_vs_A	Amino acids and derivatives	Dipeptides
Leu-Asp	0	0	1	0	1	1	3	D_specific_vs_A	Amino acids and derivatives	Dipeptides
Leu-Glu	0	0	1	0	1	1	3	D_specific_vs_A	Amino acids and derivatives	Dipeptides
Leu-Gly	0	1	1	0	1	1	4	Shared_AC_AD	Amino acids and derivatives	Dipeptides
Leu-Leu	0	0	1	0	1	1	3	D_specific_vs_A	Amino acids and derivatives	Dipeptides
Leu-Met	0	0	1	0	1	1	3	D_specific_vs_A	Amino acids and derivatives	Dipeptides
Leu-Ser	0	0	1	1	1	1	4	D_specific_vs_A	Amino acids and derivatives	Dipeptides
Leucine	1	1	1	0	1	1	5	Core_A	Amino acids and derivatives	Aminoacids
Leucocyanidin	1	0	0	1	0	0	2	B_specific_vs_A	Phenylpropanoids	Anthocyanidins
Leucyl-Asparagine	0	0	1	0	1	1	3	D_specific_vs_A	Amino acids and derivatives	Dipeptides
Leucylphenylalanine	0	0	1	0	1	1	3	D_specific_vs_A	Amino acids and derivatives	Dipeptides
Linoleic acid	0	1	1	1	1	1	5	Shared_AC_AD	Lipids	Fatty Acids and Conjugates
Lonicerin	0	0	1	0	1	1	3	D_specific_vs_A	Phenylpropanoids	Flavonoids
Lys-Ala	0	1	1	1	1	0	4	Shared_AC_AD	Amino acids and derivatives	Dipeptides
Lysylphenylalanine	0	0	1	0	1	1	3	D_specific_vs_A	Amino acids and derivatives	Dipeptides
Maleic acid	0	1	0	1	0	0	2	C_specific_vs_A	Organic acids and derivatives	Carboxylic acids
Malic acid	0	1	0	1	0	1	3	C_specific_vs_A	Organic acids and derivatives	Hydroxy acids
Maltose	0	0	1	0	1	0	2	D_specific_vs_A	Carbohydrates	Saccharides and glycosides
Marchantin J	0	0	1	0	1	1	3	D_specific_vs_A	Phenylpropanoids	Lignans
Methanesulfonic Acid	1	0	0	1	0	0	2	B_specific_vs_A	Organic acids and derivatives	Other organic acids
Methionine	1	1	1	0	1	1	5	Core_A	Amino acids and derivatives	Aminoacids
Methionylvaline	0	0	1	0	1	1	3	D_specific_vs_A	Amino acids and derivatives	Dipeptides
Methyl 4-hydroxy-2-methylbenzoate	1	1	1	1	1	1	6	Core_A	Phenylpropanoids	Phenolic acids
Methyl 5-methylpyridine-3-carboxylate	1	1	1	0	1	0	4	Core_A	Alkaloids	Other alkaloids
Methyl-alpha-aminoisobutyric acid	0	0	1	0	0	0	1	D_specific_vs_A	Amino acids and derivatives	Amino acid derivatives
Methylpyrrolidone	0	1	1	1	1	0	4	Shared_AC_AD	Alkaloids	Other alkaloids
Moracin K	1	0	0	1	0	0	2	B_specific_vs_A	Phenylpropanoids	Isoflavonoids
Morin	0	0	0	1	0	0	1	Other	Phenylpropanoids	Flavonoids
Myristyl Acetate	0	1	0	1	0	1	3	C_specific_vs_A	Lipids	Fatty Acids and Conjugates
N(6)-Hydroxyadenine	0	0	1	0	1	1	3	D_specific_vs_A	Alkaloids	Other alkaloids
N,N'-Dimethylarginine (SDMA)	1	1	0	0	0	0	2	Shared_AB_AC	Amino acids and derivatives	Amino acid derivatives
N,N-Diethylglycine	0	0	1	0	1	1	3	D_specific_vs_A	Amino acids and derivatives	Amino acid derivatives
N,N-Dimethylarginine (ADMA)	1	1	0	0	0	0	2	Shared_AB_AC	Amino acids and derivatives	Amino acid derivatives
N,N-Dimethylphenanthro(3,4-d)-1,3-dioxole-5-ethanamine	0	0	1	0	1	0	2	D_specific_vs_A	Alkaloids	Other alkaloids
N-(4-aminobutyl)-3-(4-hydroxy-3-methoxyphenyl)prop-2-enamide	0	0	1	0	1	1	3	D_specific_vs_A	Others	Others
N-Acetylarginine	0	1	0	0	1	1	3	C_specific_vs_A	Amino acids and derivatives	Dipeptides
N-Acetylmethionine	0	0	1	0	1	1	3	D_specific_vs_A	Amino acids and derivatives	Dipeptides
N-Acetylputrescine	1	0	0	0	0	0	1	B_specific_vs_A	Organic acids and derivatives	Other organic acids
N-Lactoylglycine	0	1	0	1	0	1	3	C_specific_vs_A	Amino acids and derivatives	Dipeptides
N-Malonyltryptophan	1	0	0	0	0	0	1	B_specific_vs_A	Amino acids and derivatives	Dipeptides
N-Methyl-DL-alanine	1	0	0	1	1	0	3	B_specific_vs_A	Amino acids and derivatives	Amino acid derivatives
N-Methyl-L-valine	0	1	1	1	1	0	4	Shared_AC_AD	Amino acids and derivatives	Amino acid derivatives
N-Methylanthranilic acid	1	1	1	0	1	0	4	Core_A	Alkaloids	Other alkaloids
N-Phenylglycine	1	1	1	0	0	0	3	Core_A	Amino acids and derivatives	Amino acid derivatives
N-Phenylmaleamic acid	1	0	0	0	0	0	1	B_specific_vs_A	Alkaloids	Other alkaloids
N-[2-(4-prenyloxyphenyl)ethyl]tiglamide	0	0	1	0	1	0	2	D_specific_vs_A	Alkaloids	Other alkaloids
N-isobutyl-2E,4Z-octadecadienoyl amine	0	1	0	1	1	0	3	C_specific_vs_A	Lipids	Fatty Acids and Conjugates
N2,N2-Dimethylguanosine	0	0	1	0	1	0	2	D_specific_vs_A	Carbohydrates	Nucleosides
N2-Succinyl-arginine	1	1	0	0	1	1	4	Shared_AB_AC	Amino acids and derivatives	Dipeptides
N6-Methyladenosine	0	0	1	0	1	1	3	D_specific_vs_A	Carbohydrates	Nucleosides
NAE(18:1)	0	0	1	0	1	1	3	D_specific_vs_A	Lipids	Fatty Acids and Conjugates
NAE(18:2)	0	0	1	0	1	1	3	D_specific_vs_A	Lipids	Fatty Acids and Conjugates
Nicotiflorin	0	1	1	1	1	1	5	Shared_AC_AD	Phenylpropanoids	Flavonoids
Nicotinamide riboside (NR)	0	0	1	1	1	1	4	D_specific_vs_A	Alkaloids	Pyridine alkaloids
Norartocarpetin	0	0	1	0	0	1	2	D_specific_vs_A	Phenylpropanoids	Flavonoids
Norepinephrine	0	1	0	0	0	0	1	C_specific_vs_A	Alkaloids	neurotransmitter
Norleucine	0	0	1	0	1	1	3	D_specific_vs_A	Amino acids and derivatives	Amino acid derivatives
Norvaline	0	0	1	0	0	0	1	D_specific_vs_A	Amino acids and derivatives	Amino acid derivatives
Ochropposinine	0	0	1	0	1	1	3	D_specific_vs_A	Alkaloids	Other alkaloids
Octabenzone	1	0	1	1	0	1	4	Shared_AB_AD	Polyketides	Aromatic polyketides
Oleic acid	0	0	1	0	1	1	3	D_specific_vs_A	Lipids	Fatty Acids and Conjugates
PC(18:0)	0	0	0	1	0	0	1	Other	Lipids	Glycerophospholipids
PC(18:1(6Z)/18:1(6Z))	1	1	0	0	1	1	4	Shared_AB_AC	Lipids	Glycerophospholipids
PC(18:1(9Z)/18:1(9Z))	1	1	0	0	1	1	4	Shared_AB_AC	Lipids	Glycerophospholipids
PC(34:3)	0	1	0	0	0	1	2	C_specific_vs_A	Lipids	Glycerophospholipids
PC(36:3)	0	1	0	1	0	1	3	C_specific_vs_A	Lipids	Glycerophospholipids
PC(37:5)	0	0	0	1	0	0	1	Other	Lipids	Glycerophospholipids
PG(16:0/18:1)	1	1	0	0	1	1	4	Shared_AB_AC	Lipids	Glycerophospholipids
PG(18:1/18:1(9Z))	0	0	1	0	1	1	3	D_specific_vs_A	Lipids	Glycerophospholipids
Palmitamide	0	0	1	0	1	0	2	D_specific_vs_A	Lipids	Fatty Acids and Conjugates
Palmitic acid	0	1	0	1	0	1	3	C_specific_vs_A	Lipids	Fatty Acids and Conjugates
Pentyl nitrite	0	0	1	0	0	0	1	D_specific_vs_A	Lipids	Fatty Acids and Conjugates
Phalaenopsine T	0	0	1	0	1	0	2	D_specific_vs_A	Alkaloids	Other alkaloids
Phe-Ala	0	0	1	0	1	1	3	D_specific_vs_A	Amino acids and derivatives	Dipeptides
Phe-Leu	0	0	1	0	1	1	3	D_specific_vs_A	Amino acids and derivatives	Dipeptides
Phe-Pro	0	1	1	1	1	0	4	Shared_AC_AD	Amino acids and derivatives	Small peptides
Phe-Val	0	0	1	0	1	1	3	D_specific_vs_A	Amino acids and derivatives	Dipeptides
Phenylalanine	0	0	1	0	0	0	1	D_specific_vs_A	Amino acids and derivatives	Aminoacids
Phenylethanol + Hex-Pen	1	0	0	0	0	0	1	B_specific_vs_A	Phenylpropanoids	Other Phenylpropanoids
Phlorizin	1	1	1	0	0	0	3	Core_A	Phenylpropanoids	Flavonoids
Phloroglucinaldehyde	0	0	1	0	1	1	3	D_specific_vs_A	Polyketides	Aromatic polyketides
Phosphorylcholine	1	1	0	0	1	0	3	Shared_AB_AC	Lipids	Glycerophospholipids
Picrotin, analytical standard	1	0	0	1	1	0	3	B_specific_vs_A	Alkaloids	Other alkaloids
Pinocembrin chalcone	0	0	1	1	1	1	4	D_specific_vs_A	Phenylpropanoids	Flavonoids
Pinolenic acid	0	1	1	1	1	1	5	Shared_AC_AD	Lipids	Fatty Acids and Conjugates
Pipercallosidine	0	0	1	0	1	1	3	D_specific_vs_A	Alkaloids	Other alkaloids
Piperidine	1	1	0	0	0	0	2	Shared_AB_AC	Alkaloids	Other alkaloids
Piperlotine A	0	0	1	0	1	1	3	D_specific_vs_A	Alkaloids	Piperidine alkaloids
Pivalic acid	0	1	0	0	0	0	1	C_specific_vs_A	Organic acids and derivatives	Carboxylic acids
Pro-Arg	0	1	1	1	1	0	4	Shared_AC_AD	Amino acids and derivatives	Dipeptides
Pro-Phe	0	1	1	1	1	0	4	Shared_AC_AD	Amino acids and derivatives	Dipeptides
Pro-Pro	0	0	1	0	1	1	3	D_specific_vs_A	Amino acids and derivatives	Dipeptides
Pro-Val	0	0	1	0	0	0	1	D_specific_vs_A	Amino acids and derivatives	Dipeptides
Procyanidin B1	0	1	0	1	0	1	3	C_specific_vs_A	Phenylpropanoids	Anthocyanidins
Proline	1	1	1	0	1	1	5	Core_A	Amino acids and derivatives	Aminoacids
Prunin	0	1	0	1	0	0	2	C_specific_vs_A	Phenylpropanoids	Flavonoids
Pyridoxine	1	1	1	0	1	0	4	Core_A	Alkaloids	Pyridine alkaloids
Pyroglutamic acid	0	0	1	0	0	0	1	D_specific_vs_A	Amino acids and derivatives	Aminoacids
Pyruvate	0	0	0	0	0	1	1	Other	Organic acids and derivatives	Keto acids
Stachydrine	1	0	0	0	0	0	1	B_specific_vs_A	Amino acids and derivatives	Amino acid derivatives
Stearamide	0	1	1	1	1	0	4	Shared_AC_AD	Lipids	Fatty Acids and Conjugates
Succinaldehyde	1	0	0	0	0	0	1	B_specific_vs_A	Lipids	Fatty Acids and Conjugates
Succinyldisalicylic acid	0	0	0	1	0	0	1	Other	Phenylpropanoids	Phenolic acids
Tea polyphenol	1	0	0	0	0	0	1	B_specific_vs_A	Phenylpropanoids	Flavonoids
Theanine	1	1	0	0	0	0	2	Shared_AB_AC	Amino acids and derivatives	Aminoacids
Theobromine	1	0	0	0	0	0	1	B_specific_vs_A	Alkaloids	Purine alkaloids
Thr-Leu	0	0	1	0	1	1	3	D_specific_vs_A	Amino acids and derivatives	Dipeptides
Threonine	0	0	1	1	1	0	3	D_specific_vs_A	Amino acids and derivatives	Aminoacids
Toralactone	0	0	0	1	0	0	1	Other	Phenylpropanoids	Coumarins and derivatives
Trehalose	0	0	1	0	1	0	2	D_specific_vs_A	Carbohydrates	Saccharides and glycosides
Tricin 7-glucoside	0	1	0	1	0	0	2	C_specific_vs_A	Phenylpropanoids	Flavonoids
Trp-Leu	0	0	1	0	0	0	1	D_specific_vs_A	Amino acids and derivatives	Dipeptides
Trp-Val	0	1	1	0	0	0	2	Shared_AC_AD	Amino acids and derivatives	Dipeptides
Tryptophan	1	0	0	0	0	0	1	B_specific_vs_A	Amino acids and derivatives	Aminoacids
Tyr-Ile	0	1	1	0	1	1	4	Shared_AC_AD	Amino acids and derivatives	Dipeptides
Tyrosine	1	1	1	0	0	0	3	Core_A	Amino acids and derivatives	Aminoacids
Val-Ala	0	1	1	1	1	1	5	Shared_AC_AD	Amino acids and derivatives	Dipeptides
Val-Gln	0	0	1	0	1	1	3	D_specific_vs_A	Amino acids and derivatives	Dipeptides
Val-Met	0	0	1	0	1	1	3	D_specific_vs_A	Amino acids and derivatives	Dipeptides
Val-Phe	0	0	1	0	1	1	3	D_specific_vs_A	Amino acids and derivatives	Dipeptides
Val-Ser	0	0	1	0	1	1	3	D_specific_vs_A	Amino acids and derivatives	Dipeptides
Valeric acid	0	1	0	0	0	0	1	C_specific_vs_A	Lipids	Fatty Acids and Conjugates
Valine	0	0	1	0	0	0	1	D_specific_vs_A	Amino acids and derivatives	Aminoacids
Xanthine	0	1	0	1	0	0	2	C_specific_vs_A	Alkaloids	Purine alkaloids
Xylulose	0	0	1	0	0	0	1	D_specific_vs_A	Carbohydrates	Saccharides and glycosides
[(2R,3S,4S,5R,6S)-6-[2,3-dihydroxy-4-[(E)-3-(4-hydroxyphenyl)prop-2-enoyl]phenoxy]-3,4,5-trihydroxyoxan-2-yl]methyl (E)-3-(4-hydroxyphenyl)prop-2-enoate	0	0	1	0	1	1	3	D_specific_vs_A	Phenylpropanoids	Flavonoids
[(2S)-2-hydroxy-3-[hydroxy-[(2R,3R,5S,6R)-2,3,4,5,6-pentahydroxycyclohexyl]oxyphosphoryl]oxypropyl] (Z)-octadec-12-enoate	0	1	1	1	1	1	5	Shared_AC_AD	Lipids	Glycerophospholipids
[(3R,4S,5S,6R)-4,5-dihydroxy-2-[5-hydroxy-2-(4-hydroxyphenyl)-4-oxo-7-[(2S,3R,4S,5S,6R)-3,4,5-trihydroxy-6-(hydroxymethyl)tetrahydropyran-2-yl]oxy-chromen-3-yl]oxy-6-(hydroxymethyl)tetrahydropyran-3-yl] (E)-3-(4-hydroxyphenyl)prop-2-enoate	0	0	1	0	1	1	3	D_specific_vs_A	Phenylpropanoids	Flavonoids
[3,4,5-Trihydroxy-6-(hydroxymethyl)oxan-2-yl] 3-(4-hydroxy-3,5-dimethoxyphenyl)prop-2-enoate	0	1	0	0	0	0	1	C_specific_vs_A	Phenylpropanoids	Other Phenylpropanoids
[3-[2,3-dihydroxypropoxy(hydroxy)phosphoryl]oxy-2-hydroxypropyl] 14-methylpentadecanoate	1	1	0	0	0	0	2	Shared_AB_AC	Lipids	Glycerophospholipids
[3-[ethoxy(hydroxy)phosphoryl]oxy-2-hydroxy-propyl] (9Z,12Z)-octadeca-9,12-dienoate	1	0	0	0	0	0	1	B_specific_vs_A	Lipids	Glycerophospholipids
alpha-Ketoglutaric acid (alpha-KG)	0	1	0	1	0	0	2	C_specific_vs_A	Organic acids and derivatives	Keto acids
alpha-Ketoisovaleric acid	0	1	0	1	0	1	3	C_specific_vs_A	Organic acids and derivatives	Keto acids
alpha-Linolenic acid	0	0	1	0	1	1	3	D_specific_vs_A	Lipids	Fatty Acids and Conjugates
beta-Alanine	1	1	1	0	0	0	3	Core_A	Amino acids and derivatives	Aminoacids
cis-Anethole	1	1	0	0	0	0	2	Shared_AB_AC	Phenylpropanoids	Other Phenylpropanoids
gamma-Linolenic acid	0	0	1	0	1	1	3	D_specific_vs_A	Lipids	Fatty Acids and Conjugates
methyl 3,8-dihydroxy-9-oxo-xanthene-1-carboxylate	0	0	1	0	0	0	1	D_specific_vs_A	Polyketides	Other polyketides
methyl 5-hydroxy-1H-indole-3-carboxylate	1	0	0	0	0	0	1	B_specific_vs_A	Alkaloids	Indole alkaloids
o-Tyrosine	1	1	1	0	0	0	3	Core_A	Amino acids and derivatives	Amino acid derivatives
proline dl-form	1	1	1	0	0	0	3	Core_A	Amino acids and derivatives	Amino acid derivatives
trans-2,3,4-Trimethoxycinnamic acid	0	0	0	1	0	0	1	Other	Phenylpropanoids	Other Phenylpropanoids
trans-Aconitic acid	0	0	1	0	0	1	2	D_specific_vs_A	Organic acids and derivatives	Carboxylic acids
trans-Vaccenic acid	0	0	1	0	1	1	3	D_specific_vs_A	Lipids	Fatty Acids and Conjugates
Note: Differential metabolites were defined using the unified screening criteria of VIP > 1, |log2FC| ≥ 1, and nominal P < 0.05 for each pairwise contrast. Presence/absence across contrasts is recorded as binary membership (0/1). ncomparisons indicates the number of pairwise contrasts in which a metabolite was selected. Core_A denotes the shared discriminant set defined by intersection across the…
