# Supplementary material for: High-pressure processing reshapes early lipid mobilization in Camellia oleifera seeds during a hot–humid postharvest window
Source: Front Plant Sci. 2026 May 21;17:1829285. doi: 10.3389/fpls.2026.1829285 (PMC13233364; doi:10.3389/fpls.2026.1829285)
Supplement: Supplementary file 8 [file Table3.xlsx]

## Sheet: Table_S3
Table S3. Treatment-specific discriminants across the three baseline-referenced contrasts.
Regime_specific_set	Metabolite	Super.Class	Class	log2FC	abs_log2FC	FC	VIP	p	Direction
B-specific vs A (A vs B only)	4-Oxobutanoic acid	Lipids	Fatty Acids and Conjugates	-1.7281	1.7281	0.301849	3.6714	6.89e-05	↓
B-specific vs A (A vs B only)	2,3-Dihydroxy-2-methylbutanoic acid	Lipids	Fatty Acids and Conjugates	1.03998	1.03998	2.0562	3.59333	0.00272223	↑
B-specific vs A (A vs B only)	Picrotin, analytical standard	Alkaloids	Other alkaloids	-4.55299	4.55299	0.0426004	2.71914	0.000100307	↓
B-specific vs A (A vs B only)	4-O-p-Coumaroylquinic acid	Phenylpropanoids	Other Phenylpropanoids	4.34425	4.34425	20.3118	2.68424	8.49e-06	↑
B-specific vs A (A vs B only)	Clitorin	Phenylpropanoids	Flavonoids	1.10649	1.10649	2.15321	2.57818	0.000433978	↑
B-specific vs A (A vs B only)	Dimethylglycine	Amino acids and derivatives	Amino acid derivatives	4.72879	4.72879	26.5159	2.42913	7.83e-06	↑
B-specific vs A (A vs B only)	N-Methyl-DL-alanine	Amino acids and derivatives	Amino acid derivatives	4.58169	4.58169	23.9457	2.42056	6.89e-06	↑
B-specific vs A (A vs B only)	Ethylmalonic acid	Lipids	Fatty Acids and Conjugates	-1.15343	1.15343	0.449556	1.74338	9.29e-05	↓
B-specific vs A (A vs B only)	Leucocyanidin	Phenylpropanoids	Anthocyanidins	3.25211	3.25211	9.52758	1.69054	0.000121363	↑
B-specific vs A (A vs B only)	1-(6-hydroxy-2,4-dimethoxy-3-methyl-phenyl)ethanone	Polyketides	Aromatic polyketides	-1.00849	1.00849	0.497067	1.68374	0.00133426	↓
B-specific vs A (A vs B only)	Moracin K	Phenylpropanoids	Isoflavonoids	3.45448	3.45448	10.9623	1.60453	6.29e-06	↑
B-specific vs A (A vs B only)	4-Oxohexanoic acid	Organic acids and derivatives	Keto acids	-3.75123	3.75123	0.0742623	1.59995	6.27e-06	↓
B-specific vs A (A vs B only)	Ascorbic acid	Polyketides	Other polyketides	1.25363	1.25363	2.3844	1.51637	0.000131024	↑
B-specific vs A (A vs B only)	Altersolanol A	Polyketides	Aromatic polyketides	-2.12152	2.12152	0.229805	1.50688	3.97e-05	↓
B-specific vs A (A vs B only)	2',3,4,4',6'-Pentahydroxychalcone	Phenylpropanoids	Flavonoids	2.45111	2.45111	5.46836	1.43305	4.48e-05	↑
B-specific vs A (A vs B only)	Ehretioside B	Others	Others	1.46349	1.46349	2.75775	1.42266	0.000386727	↑
B-specific vs A (A vs B only)	Phenylethanol + Hex-Pen	Phenylpropanoids	Other Phenylpropanoids	2.62983	2.62983	6.18954	1.37127	5.56e-06	↑
B-specific vs A (A vs B only)	2'-Adenylic acid	Carbohydrates	Nucleosides	-1.39828	1.39828	0.37938	1.32366	0.00022381	↓
B-specific vs A (A vs B only)	Methanesulfonic Acid	Organic acids and derivatives	Other organic acids	1.09453	1.09453	2.13544	1.29728	0.00293475	↑
B-specific vs A (A vs B only)	Succinaldehyde	Lipids	Fatty Acids and Conjugates	-1.60814	1.60814	0.32802	1.25076	0.000101344	↓
B-specific vs A (A vs B only)	Isoquinolin-5-ol	Alkaloids	Other alkaloids	7.56341	7.56341	189.153	1.2331	0.000134597	↑
B-specific vs A (A vs B only)	Tryptophan	Amino acids and derivatives	Aminoacids	1.2206	1.2206	2.33044	1.22547	0.000130447	↑
B-specific vs A (A vs B only)	Ethyleneurea	Alkaloids	Other alkaloids	1.19023	1.19023	2.28189	1.2184	0.000664848	↑
B-specific vs A (A vs B only)	5-Hydroxy-1-(4-Hydroxy-3-Methoxyphenyl)Decan-3-One	Alkaloids	Other alkaloids	1.52065	1.52065	2.86921	1.21423	0.000351859	↑
B-specific vs A (A vs B only)	Eriodictyol-7-O-neohesperidoside	Phenylpropanoids	Flavonoids	1.5686	1.5686	2.96617	1.20558	8.53e-05	↑
B-specific vs A (A vs B only)	Stachydrine	Amino acids and derivatives	Amino acid derivatives	3.13566	3.13566	8.78877	1.17407	0.000103168	↑
B-specific vs A (A vs B only)	3,5-dihydroxy-2-(4-hydroxyphenyl)-7-[(2S,3R,4S,5S,6R)-3,4,5-trihydroxy-6-(hydroxymethyl)tetrahydropyran-2-yl]oxy-chromen-4-one	Phenylpropanoids	Flavonoids	1.43765	1.43765	2.70879	1.17107	3.09e-05	↑
B-specific vs A (A vs B only)	N-Acetylputrescine	Organic acids and derivatives	Other organic acids	2.31834	2.31834	4.98757	1.15672	7.93e-06	↑
B-specific vs A (A vs B only)	Caffeine	Alkaloids	Purine alkaloids	1.09776	1.09776	2.14022	1.15311	0.000447329	↑
B-specific vs A (A vs B only)	Adenosine monophosphate (AMP)	Carbohydrates	Nucleosides	-1.47896	1.47896	0.358748	1.12506	4.67e-05	↓
B-specific vs A (A vs B only)	D-Tryptophan	Amino acids and derivatives	Amino acid derivatives	1.095	1.095	2.13613	1.12114	0.00303536	↑
B-specific vs A (A vs B only)	Epigallocatechin Gallate	Phenylpropanoids	Flavonoids	7.03852	7.03852	131.464	1.11602	8.76e-06	↑
B-specific vs A (A vs B only)	L-Rhamnose	Carbohydrates	Saccharides and glycosides	-1.28403	1.28403	0.410648	1.10189	5.32e-05	↓
B-specific vs A (A vs B only)	Histamine	Amino acids and derivatives	neurotransmitter	1.5098	1.5098	2.8477	1.09436	0.000411095	↑
B-specific vs A (A vs B only)	Kaempferol-3-O-galactoside	Phenylpropanoids	Flavonoids	1.3092	1.3092	2.47804	1.08827	0.00108504	↑
B-specific vs A (A vs B only)	1-Methylhypoxanthine	Alkaloids	Other alkaloids	1.70573	1.70573	3.26194	1.08516	0.000809227	↑
B-specific vs A (A vs B only)	5-Methoxy-galloyl-1,4-galactarolactone	Alkaloids	Other alkaloids	-2.03848	2.03848	0.24342	1.08252	0.000120405	↓
B-specific vs A (A vs B only)	Tea polyphenol	Phenylpropanoids	Flavonoids	7.02391	7.02391	130.139	1.07824	8.89e-05	↑
B-specific vs A (A vs B only)	methyl 5-hydroxy-1H-indole-3-carboxylate	Alkaloids	Indole alkaloids	-2.05771	2.05771	0.240197	1.06732	1.5e-05	↓
B-specific vs A (A vs B only)	Theobromine	Alkaloids	Purine alkaloids	4.19815	4.19815	18.3556	1.05859	1.48e-05	↑
B-specific vs A (A vs B only)	(-)-Gallocatechingallate	Phenylpropanoids	Flavonoids	6.93587	6.93587	122.435	1.04752	3.78e-06	↑
B-specific vs A (A vs B only)	Astragalin	Phenylpropanoids	Flavonoids	1.18964	1.18964	2.28096	1.0443	0.00163156	↑
B-specific vs A (A vs B only)	N-Phenylmaleamic acid	Alkaloids	Other alkaloids	-2.06255	2.06255	0.239393	1.04334	7.86e-05	↓
B-specific vs A (A vs B only)	N-Malonyltryptophan	Amino acids and derivatives	Dipeptides	-1.38932	1.38932	0.381746	1.03785	5.27e-05	↓
B-specific vs A (A vs B only)	4-(3,4-dihydroxyphenyl)-7-hydroxy-5-[(2S,3R,4S,5S,6R)-3,4,5-trihydroxy-6-(hydroxymethyl)tetrahydropyran-2-yl]oxy-chromen-2-one	Phenylpropanoids	Coumarins and derivatives	1.14483	1.14483	2.2112	1.01512	0.00048199	↑
B-specific vs A (A vs B only)	[3-[ethoxy(hydroxy)phosphoryl]oxy-2-hydroxy-propyl] (9Z,12Z)-octadeca-9,12-dienoate	Lipids	Glycerophospholipids	-6.96783	6.96783	0.00798864	1.00419	0.000252325	↓
B-specific vs A (A vs B only)	4-(Methylamino)butanoic acid	Amino acids and derivatives	Amino acid derivatives	1.13894	1.13894	2.20219	1.00142	0.000176041	↑
C-specific vs A (A vs C only)	2-Hexyldecanoic acid	Lipids	Fatty Acids and Conjugates	-1.26335	1.26335	0.416575	8.5698	0.000352256	↓
C-specific vs A (A vs C only)	Palmitic acid	Lipids	Fatty Acids and Conjugates	-1.18825	1.18825	0.438835	8.33837	0.000875772	↓
C-specific vs A (A vs C only)	Myristyl Acetate	Lipids	Fatty Acids and Conjugates	-1.25067	1.25067	0.420253	8.25385	0.000152916	↓
C-specific vs A (A vs C only)	Ethyl Myristate	Lipids	Fatty Acids and Conjugates	-1.1768	1.1768	0.442332	7.98036	0.000491598	↓
C-specific vs A (A vs C only)	L-Malic Acid	Organic acids and derivatives	Hydroxy acids	-1.29816	1.29816	0.406645	4.21689	0.000109679	↓
C-specific vs A (A vs C only)	D-Malic acid	Organic acids and derivatives	Hydroxy acids	-1.27835	1.27835	0.412268	4.11801	0.000450923	↓
C-specific vs A (A vs C only)	Malic acid	Organic acids and derivatives	Hydroxy acids	-1.33654	1.33654	0.39597	4.06417	0.000872394	↓
C-specific vs A (A vs C only)	PC(36:3)	Lipids	Glycerophospholipids	-3.9347	3.9347	0.065394	3.69789	3.26e-05	↓
C-specific vs A (A vs C only)	Glutamate	Amino acids and derivatives	Aminoacids	-1.80906	1.80906	0.285376	2.65852	3.64e-05	↓
C-specific vs A (A vs C only)	N-Acetylarginine	Amino acids and derivatives	Dipeptides	1.69856	1.69856	3.24576	2.54953	7.86e-05	↑
C-specific vs A (A vs C only)	alpha-Ketoisovaleric acid	Organic acids and derivatives	Keto acids	1.71506	1.71506	3.2831	2.46227	3.27e-05	↑
C-specific vs A (A vs C only)	5-(Hydroxymethyl)oxolan-2-one	Lipids	Fatty Acids and Conjugates	1.76653	1.76653	3.40234	2.38836	0.000551326	↑
C-specific vs A (A vs C only)	Procyanidin B1	Phenylpropanoids	Anthocyanidins	2.41945	2.41945	5.34966	2.367	0.000134009	↑
C-specific vs A (A vs C only)	2-Oxopentanoic acid	Organic acids and derivatives	Keto acids	1.68906	1.68906	3.22446	2.31545	5.22e-05	↑
C-specific vs A (A vs C only)	Isrib	Alkaloids	Other alkaloids	-1.33671	1.33671	0.395922	2.1777	0.000105942	↓
C-specific vs A (A vs C only)	4-Aminobutyric acid (GABA)	Amino acids and derivatives	neurotransmitter	2.16245	2.16245	4.47674	2.11781	0.000425707	↑
C-specific vs A (A vs C only)	Maleic acid	Organic acids and derivatives	Carboxylic acids	-1.14986	1.14986	0.450669	1.93637	0.000664598	↓
C-specific vs A (A vs C only)	Diacetyl	Lipids	Fatty Acids and Conjugates	2.07567	2.07567	4.2154	1.73957	0.000155425	↑
C-specific vs A (A vs C only)	N-isobutyl-2E,4Z-octadecadienoyl amine	Lipids	Fatty Acids and Conjugates	1.29351	1.29351	2.45124	1.67948	0.000118546	↑
C-specific vs A (A vs C only)	6-hydroxy-1,5-dimethoxy-xanthen-9-one	Phenylpropanoids	Other Phenylpropanoids	3.77587	3.77587	13.6978	1.67379	1.44e-05	↑
C-specific vs A (A vs C only)	3-(4-Hydroxy-3-methoxyphenyl)propyl 3-(4-hydroxyphenyl)propanoate	Phenylpropanoids	Other Phenylpropanoids	1.06104	1.06104	2.08643	1.67366	0.00147393	↑
C-specific vs A (A vs C only)	1,3-Propane Sultone	Alkaloids	Other alkaloids	-1.84919	1.84919	0.277549	1.66871	1.5e-05	↓
C-specific vs A (A vs C only)	2-Hydroxyglutaric acid	Organic acids and derivatives	Hydroxy acids	-1.20389	1.20389	0.434102	1.6335	0.000187222	↓
C-specific vs A (A vs C only)	5-hydroxy-2-(4-hydroxyphenyl)-7-[(2S,3R,4S,5S,6R)-3,4,5-trihydroxy-6-(hydroxymethyl)tetrahydropyran-2-yl]oxy-chroman-4-one	Phenylpropanoids	Flavonoids	-3.33779	3.33779	0.0989064	1.58575	1.14e-05	↓
C-specific vs A (A vs C only)	Prunin	Phenylpropanoids	Flavonoids	-3.2234	3.2234	0.107068	1.57523	4.63e-06	↓
C-specific vs A (A vs C only)	5,7-dihydroxy-2-[4-[3,4,5-trihydroxy-6-(hydroxymethyl)tetrahydropyran-2-yl]oxyphenyl]chroman-4-one	Phenylpropanoids	Flavonoids	-3.28798	3.28798	0.102381	1.54467	3.61e-05	↓
C-specific vs A (A vs C only)	N-Lactoylglycine	Amino acids and derivatives	Dipeptides	-2.42224	2.42224	0.186566	1.51988	8.56e-05	↓
C-specific vs A (A vs C only)	Choerospondin	Phenylpropanoids	Flavonoids	-3.08505	3.08505	0.117844	1.49212	2.03e-06	↓
C-specific vs A (A vs C only)	7-hydroxy-2-(4-hydroxyphenyl)-5-[(2S,3R,4S,5S,6R)-3,4,5-trihydroxy-6-(hydroxymethyl)tetrahydropyran-2-yl]oxy-chroman-4-one	Phenylpropanoids	Flavonoids	-3.24421	3.24421	0.105535	1.47084	2.87e-05	↓
C-specific vs A (A vs C only)	Argininosuccinic acid	Amino acids and derivatives	Amino acid derivatives	1.3998	1.3998	2.63865	1.39041	0.000440523	↑
C-specific vs A (A vs C only)	5-O-Cinnamoylquinic acid	Phenylpropanoids	Other Phenylpropanoids	4.51751	4.51751	22.9037	1.29189	9.26e-06	↑
C-specific vs A (A vs C only)	Ethyl glucuronide	Others	Others	1.42151	1.42151	2.67866	1.27567	7.49e-05	↑
C-specific vs A (A vs C only)	11-Dehydrocorticosterone	Steroids and steroid derivatives	steroids	-1.52994	1.52994	0.346291	1.22262	0.000241939	↓
C-specific vs A (A vs C only)	alpha-Ketoglutaric acid (alpha-KG)	Organic acids and derivatives	Keto acids	-2.05995	2.05995	0.239825	1.16552	0.000183644	↓
C-specific vs A (A vs C only)	1-(2-Pyridylazo)-2-naphthol	Phenylpropanoids	Other Phenylpropanoids	1.07444	1.07444	2.1059	1.12817	6.5e-05	↑
C-specific vs A (A vs C only)	6-Methoxy-7-(3-methylbut-2-enoxy)chromen-2-one	Phenylpropanoids	Coumarins and derivatives	2.89283	2.89283	7.42726	1.125	3.48e-05	↑
C-specific vs A (A vs C only)	Pivalic acid	Organic acids and derivatives	Carboxylic acids	1.15295	1.15295	2.22368	1.11424	0.000426613	↑
C-specific vs A (A vs C only)	Valeric acid	Lipids	Fatty Acids and Conjugates	1.08464	1.08464	2.12084	1.09613	0.000101334	↑
C-specific vs A (A vs C only)	Isovaleric acid	Lipids	Fatty Acids and Conjugates	1.12759	1.12759	2.18494	1.08321	0.000129935	↑
C-specific vs A (A vs C only)	PC(34:3)	Lipids	Glycerophospholipids	-4.10008	4.10008	0.0583114	1.06862	7.02e-06	↓
C-specific vs A (A vs C only)	Norepinephrine	Alkaloids	neurotransmitter	1.84143	1.84143	3.58366	1.04727	0.000108323	↑
C-specific vs A (A vs C only)	Xanthine	Alkaloids	Purine alkaloids	2.2998	2.2998	4.92389	1.04669	2.18e-05	↑
C-specific vs A (A vs C only)	(S)-2-methylbutanoic acid	Lipids	Fatty Acids and Conjugates	1.01632	1.01632	2.02275	1.04498	0.00015136	↑
C-specific vs A (A vs C only)	Tricin 7-glucoside	Phenylpropanoids	Flavonoids	1.8867	1.8867	3.69788	1.03831	7.74e-06	↑
C-specific vs A (A vs C only)	[3,4,5-Trihydroxy-6-(hydroxymethyl)oxan-2-yl] 3-(4-hydroxy-3,5-dimethoxyphenyl)prop-2-enoate	Phenylpropanoids	Other Phenylpropanoids	-1.48188	1.48188	0.358023	1.03057	8.91e-05	↓
D-specific vs A (A vs D only)	3-nitropropyl beta-D-glucopyranoside	Others	Others	2.41912	2.41912	5.34846	16.995	4.79e-05	↑
D-specific vs A (A vs D only)	6-(5-Bromo-2-hydroxyphenyl)-2-oxo-4-phenyl-1,2-dihydropyridine-3-carbonitrile	Alkaloids	Other alkaloids	1.79624	1.79624	3.47314	7.24083	4.33e-05	↑
D-specific vs A (A vs D only)	Marchantin J	Phenylpropanoids	Lignans	6.52541	6.52541	92.1178	5.21507	4.32e-06	↑
D-specific vs A (A vs D only)	[(2R,3S,4S,5R,6S)-6-[2,3-dihydroxy-4-[(E)-3-(4-hydroxyphenyl)prop-2-enoyl]phenoxy]-3,4,5-trihydroxyoxan-2-yl]methyl (E)-3-(4-hydroxyphenyl)prop-2-enoate	Phenylpropanoids	Flavonoids	1.94381	1.94381	3.8472	4.64091	0.000181398	↑
D-specific vs A (A vs D only)	2-(3,4-Dihydroxyphenyl)chroman-3,5,7-triol	Phenylpropanoids	Flavonoids	1.7089	1.7089	3.26911	4.47027	3.03e-05	↑
D-specific vs A (A vs D only)	trans-Vaccenic acid	Lipids	Fatty Acids and Conjugates	6.03339	6.03339	65.4986	3.41423	4.68e-05	↑
D-specific vs A (A vs D only)	PG(18:1/18:1(9Z))	Lipids	Glycerophospholipids	-1.73238	1.73238	0.300955	3.4139	0.000349675	↓
D-specific vs A (A vs D only)	Oleic acid	Lipids	Fatty Acids and Conjugates	5.95671	5.95671	62.1082	3.39212	3.01e-05	↑
D-specific vs A (A vs D only)	Adenosine	Carbohydrates	Nucleosides	2.88009	2.88009	7.36194	3.37239	0.000250483	↑
D-specific vs A (A vs D only)	Lonicerin	Phenylpropanoids	Flavonoids	3.00264	3.00264	8.01463	3.08926	1.49e-05	↑
D-specific vs A (A vs D only)	3-[(2S,3R,4R,5S,6S)-3,5-dihydroxy-6-methyl-4-[(2S,3R,4S,5S,6R)-3,4,5-trihydroxy-6-(hydroxymethyl)tetrahydropyran-2-yl]oxy-tetrahydropyran-2-yl]oxy-5,7-dihydroxy-2-(4-hydroxyphenyl)chromen-4-one	Phenylpropanoids	Flavonoids	2.88524	2.88524	7.38831	2.85874	3.69e-05	↑
D-specific vs A (A vs D only)	Cytidine	Carbohydrates	Nucleosides	5.78484	5.78484	55.1328	2.61702	2.98e-05	↑
D-specific vs A (A vs D only)	Leu-Leu	Amino acids and derivatives	Dipeptides	6.77779	6.77779	109.728	2.41719	7.45e-05	↑
D-specific vs A (A vs D only)	2-(2,3-Dihydroxypropoxy)-6-(hydroxymethyl)oxane-3,4,5-triol	Carbohydrates	Saccharides and glycosides	3.31612	3.31612	9.95979	2.32609	3.77e-05	↑
D-specific vs A (A vs D only)	alpha-Linolenic acid	Lipids	Fatty Acids and Conjugates	5.30901	5.30901	39.6433	2.32578	2.28e-05	↑
D-specific vs A (A vs D only)	N,N-Diethylglycine	Amino acids and derivatives	Amino acid derivatives	2.93084	2.93084	7.62552	2.30842	9.04e-06	↑
D-specific vs A (A vs D only)	1-Deoxypebrolide	Terpenoids	Sesquiterpenoids	1.18607	1.18607	2.27532	2.25479	0.000248568	↑
D-specific vs A (A vs D only)	17-ODYA	Lipids	Fatty Acids and Conjugates	3.37916	3.37916	10.4047	2.25303	2.5e-06	↑
D-specific vs A (A vs D only)	2-Morpholinoethanol	Alkaloids	Other alkaloids	2.76676	2.76676	6.80579	2.21916	0.000189366	↑
D-specific vs A (A vs D only)	Norleucine	Amino acids and derivatives	Amino acid derivatives	2.74453	2.74453	6.7017	2.21441	0.000210639	↑
D-specific vs A (A vs D only)	gamma-Linolenic acid	Lipids	Fatty Acids and Conjugates	5.09903	5.09903	34.2738	2.21111	0.000203454	↑
D-specific vs A (A vs D only)	3-Amino-4-methylpentanoic acid	Amino acids and derivatives	Amino acid derivatives	2.73659	2.73659	6.66494	2.19946	0.000443363	↑
D-specific vs A (A vs D only)	Nicotinamide riboside (NR)	Alkaloids	Pyridine alkaloids	-1.82463	1.82463	0.282313	2.18155	9.84e-06	↓
D-specific vs A (A vs D only)	Eplerenone	Steroids and steroid derivatives	steroids	1.07225	1.07225	2.10271	2.16847	0.000615591	↑
D-specific vs A (A vs D only)	Caplamin	Lipids	Fatty Acids and Conjugates	2.68892	2.68892	6.44831	2.10628	6.34e-05	↑
D-specific vs A (A vs D only)	Phenylalanine	Amino acids and derivatives	Aminoacids	1.33471	1.33471	2.52225	2.09248	0.00216647	↑
D-specific vs A (A vs D only)	Dl-Phenylalanine	Amino acids and derivatives	Amino acid derivatives	1.2867	1.2867	2.43969	2.07093	0.000875775	↑
D-specific vs A (A vs D only)	NAE(18:1)	Lipids	Fatty Acids and Conjugates	3.34904	3.34904	10.1897	2.04217	7.28e-06	↑
D-specific vs A (A vs D only)	D-Phenylalanine	Amino acids and derivatives	Amino acid derivatives	1.24663	1.24663	2.37287	2.01565	0.000108802	↑
D-specific vs A (A vs D only)	Ethylene carbonate	Organic acids and derivatives	Other organic acids	1.00575	1.00575	2.00799	1.95744	0.00159069	↑
D-specific vs A (A vs D only)	Datiscetin	Phenylpropanoids	Flavonoids	1.23914	1.23914	2.36058	1.91739	0.000124455	↑
D-specific vs A (A vs D only)	5,6-dihydroxy-4,5,6-trimethyl-13-oxido-2,8-dioxa-13-azoniatricyclo[8.5.1.013,16]hexadec-10-ene-3,7-dione	Alkaloids	Pyrrolidine alkaloids	4.9411	4.9411	30.7198	1.88672	1.28e-06	↑
D-specific vs A (A vs D only)	Leu-Arg	Amino acids and derivatives	Dipeptides	7.18277	7.18277	145.288	1.88173	2.75e-05	↑
D-specific vs A (A vs D only)	Arg-Gly	Amino acids and derivatives	Dipeptides	5.06656	5.06656	33.511	1.84915	0.000114292	↑
D-specific vs A (A vs D only)	Norartocarpetin	Phenylpropanoids	Flavonoids	1.20955	1.20955	2.31266	1.84914	0.000742457	↑
D-specific vs A (A vs D only)	Thr-Leu	Amino acids and derivatives	Dipeptides	6.13356	6.13356	70.2079	1.83479	4.77e-06	↑
D-specific vs A (A vs D only)	2-[(2-amino-3-methyl-butanoyl)amino]-3-phenyl-propanoic acid	Amino acids and derivatives	Dipeptides	7.24884	7.24884	152.096	1.82478	0.000191189	↑
D-specific vs A (A vs D only)	Pentyl nitrite	Lipids	Fatty Acids and Conjugates	1.06397	1.06397	2.09067	1.82101	9.05e-05	↑
D-specific vs A (A vs D only)	Phe-Val	Amino acids and derivatives	Dipeptides	7.28209	7.28209	155.642	1.78223	1.38e-05	↑
D-specific vs A (A vs D only)	1,3,5,6-tetrahydroxy-2-methyl-anthracene-9,10-dione	Polyketides	Aromatic polyketides	1.14356	1.14356	2.20925	1.78134	0.00210438	↑
D-specific vs A (A vs D only)	Val-Phe	Amino acids and derivatives	Dipeptides	7.26549	7.26549	153.862	1.76952	2.39e-05	↑
D-specific vs A (A vs D only)	Valine	Amino acids and derivatives	Aminoacids	1.09359	1.09359	2.13405	1.767	0.000994116	↑
D-specific vs A (A vs D only)	Guanine	Alkaloids	Purine alkaloids	4.33492	4.33492	20.1809	1.76471	1.31e-05	↑
D-specific vs A (A vs D only)	N(6)-Hydroxyadenine	Alkaloids	Other alkaloids	4.33254	4.33254	20.1477	1.69216	0.00025567	↑
D-specific vs A (A vs D only)	methyl 3,8-dihydroxy-9-oxo-xanthene-1-carboxylate	Polyketides	Other polyketides	1.00424	1.00424	2.00589	1.67753	0.000309769	↑
D-specific vs A (A vs D only)	Cianidanol	Phenylpropanoids	Flavonoids	2.23485	2.23485	4.70714	1.67645	1.71e-05	↑
D-specific vs A (A vs D only)	Bohlmann K2631	Terpenoids	Sesquiterpenoids	5.43513	5.43513	43.2651	1.66262	5.21e-06	↑
D-specific vs A (A vs D only)	Glu-Leu	Amino acids and derivatives	Dipeptides	4.86596	4.86596	29.1608	1.65872	2.39e-05	↑
D-specific vs A (A vs D only)	Leu-Glu	Amino acids and derivatives	Dipeptides	4.75263	4.75263	26.9578	1.64608	0.000172792	↑
D-specific vs A (A vs D only)	2-Hydroxyadenine	Alkaloids	Purine alkaloids	4.25961	4.25961	19.1545	1.64553	1.86e-05	↑
D-specific vs A (A vs D only)	Guanosine	Carbohydrates	Nucleosides	4.78817	4.78817	27.6301	1.6288	2.05e-05	↑
D-specific vs A (A vs D only)	2-Linoleoyl-1-palmitoyl-sn-glycero-3-phosphoethanolamine	Lipids	Glycerophospholipids	-3.9615	3.9615	0.0641903	1.61543	0.000116014	↓
D-specific vs A (A vs D only)	Arg-Ala	Amino acids and derivatives	Dipeptides	4.92055	4.92055	30.2853	1.61513	2.52e-05	↑
D-specific vs A (A vs D only)	Val-Gln	Amino acids and derivatives	Dipeptides	6.42143	6.42143	85.7121	1.61458	3.63e-05	↑
D-specific vs A (A vs D only)	Ile-Asp	Amino acids and derivatives	Dipeptides	4.21178	4.21178	18.5299	1.6095	1.91e-05	↑
D-specific vs A (A vs D only)	DL-Norvaline	Amino acids and derivatives	Aminoacids	1.38504	1.38504	2.61179	1.60902	0.000442426	↑
D-specific vs A (A vs D only)	Pinocembrin chalcone	Phenylpropanoids	Flavonoids	1.82421	1.82421	3.54114	1.59268	0.000414723	↑
D-specific vs A (A vs D only)	Ochropposinine	Alkaloids	Other alkaloids	10.0647	10.0647	1070.98	1.58752	5.95e-06	↑
D-specific vs A (A vs D only)	Leu-Ser	Amino acids and derivatives	Dipeptides	5.04044	5.04044	32.9097	1.58215	1.07e-06	↑
D-specific vs A (A vs D only)	Ile-Glu	Amino acids and derivatives	Dipeptides	4.62883	4.62883	24.741	1.57921	1.96e-05	↑
D-specific vs A (A vs D only)	Epicatechin	Phenylpropanoids	Flavonoids	2.03412	2.03412	4.09573	1.57011	0.000152202	↑
D-specific vs A (A vs D only)	Leucylphenylalanine	Amino acids and derivatives	Dipeptides	6.75407	6.75407	107.939	1.56915	3.01e-06	↑
D-specific vs A (A vs D only)	Leucyl-Asparagine	Amino acids and derivatives	Dipeptides	6.33995	6.33995	81.0058	1.56097	2.1e-06	↑
D-specific vs A (A vs D only)	Leu-Met	Amino acids and derivatives	Dipeptides	8.29061	8.29061	313.128	1.55734	0.00011972	↑
D-specific vs A (A vs D only)	Val-Ser	Amino acids and derivatives	Dipeptides	4.01914	4.01914	16.2137	1.54456	5.56e-05	↑
D-specific vs A (A vs D only)	(-)-Catechin	Phenylpropanoids	Flavonoids	2.00872	2.00872	4.02424	1.54158	2.37e-05	↑
D-specific vs A (A vs D only)	Methyl-alpha-aminoisobutyric acid	Amino acids and derivatives	Amino acid derivatives	1.26189	1.26189	2.3981	1.541	0.00118698	↑
D-specific vs A (A vs D only)	Phe-Leu	Amino acids and derivatives	Dipeptides	6.58263	6.58263	95.8449	1.52395	0.000118297	↑
D-specific vs A (A vs D only)	Methionylvaline	Amino acids and derivatives	Dipeptides	5.9738	5.9738	62.8482	1.52241	4.35e-05	↑
D-specific vs A (A vs D only)	4-Guanidinobutyric acid	Amino acids and derivatives	Amino acid derivatives	-1.07327	1.07327	0.47524	1.52239	0.00245642	↓
D-specific vs A (A vs D only)	Norvaline	Amino acids and derivatives	Amino acid derivatives	1.29238	1.29238	2.44931	1.52115	0.000258284	↑
D-specific vs A (A vs D only)	1-Aminocyclobutanecarboxylic acid	Amino acids and derivatives	Amino acid derivatives	1.89859	1.89859	3.72848	1.51715	0.000459335	↑
D-specific vs A (A vs D only)	Lysylphenylalanine	Amino acids and derivatives	Dipeptides	8.95931	8.95931	497.761	1.50081	3.45e-05	↑
D-specific vs A (A vs D only)	Leu-Asp	Amino acids and derivatives	Dipeptides	4.02218	4.02218	16.2479	1.49999	8.63e-06	↑
D-specific vs A (A vs D only)	5-Methylcytosine	Alkaloids	Other alkaloids	1.30683	1.30683	2.47398	1.49117	4.01e-05	↑
D-specific vs A (A vs D only)	Lapachol	Polyketides	Other polyketides	8.30453	8.30453	316.164	1.48677	3.98e-06	↑
D-specific vs A (A vs D only)	trans-Aconitic acid	Organic acids and derivatives	Carboxylic acids	-1.2188	1.2188	0.429639	1.4686	0.000472513	↓
D-specific vs A (A vs D only)	1-Methyladenosine	Carbohydrates	Nucleosides	5.54766	5.54766	46.7747	1.46827	1.43e-05	↑
D-specific vs A (A vs D only)	Asparagine	Amino acids and derivatives	Aminoacids	3.63683	3.63683	12.4393	1.46448	3.81e-05	↑
D-specific vs A (A vs D only)	L-?Leucyl-?L-?alanine			5.97116	5.97116	62.7334	1.45853	2.95e-05	↑
D-specific vs A (A vs D only)	N-Acetylmethionine	Amino acids and derivatives	Dipeptides	3.20743	3.20743	9.23701	1.44426	2.71e-05	↑
D-specific vs A (A vs D only)	Cratoxyarborenone E	Phenylpropanoids	Other Phenylpropanoids	2.41965	2.41965	5.3504	1.43615	0.000447378	↑
D-specific vs A (A vs D only)	N6-Methyladenosine	Carbohydrates	Nucleosides	5.36174	5.36174	41.1193	1.3924	8.15e-05	↑
D-specific vs A (A vs D only)	LPC(18:0/0:0)	Lipids	Glycerophospholipids	1.90597	1.90597	3.74761	1.38018	4.98e-05	↑
D-specific vs A (A vs D only)	LPC(0:0/18:0)	Lipids	Glycerophospholipids	1.86574	1.86574	3.64454	1.37715	0.000126227	↑
D-specific vs A (A vs D only)	Acylcarnitine C14:1,COOH,OH	Lipids	Fatty Acids and Conjugates	7.50382	7.50382	181.499	1.35682	6.91e-05	↑
D-specific vs A (A vs D only)	DL-m-Tyrosine	Amino acids and derivatives	Aminoacids	1.57942	1.57942	2.98849	1.35468	0.000344003	↑
D-specific vs A (A vs D only)	NAE(18:2)	Lipids	Fatty Acids and Conjugates	4.37462	4.37462	20.744	1.3265	2.61e-05	↑
D-specific vs A (A vs D only)	9-Ethylguanine	Alkaloids	Other alkaloids	2.00154	2.00154	4.00427	1.30361	5.36e-06	↑
D-specific vs A (A vs D only)	[(3R,4S,5S,6R)-4,5-dihydroxy-2-[5-hydroxy-2-(4-hydroxyphenyl)-4-oxo-7-[(2S,3R,4S,5S,6R)-3,4,5-trihydroxy-6-(hydroxymethyl)tetrahydropyran-2-yl]oxy-chromen-3-yl]oxy-6-(hydroxymethyl)tetrahydropyran-3-yl] (E)-3-(4-hydroxyphenyl)prop-2-enoate	Phenylpropanoids	Flavonoids	2.40515	2.40515	5.29691	1.28553	8.66e-06	↑
D-specific vs A (A vs D only)	3-(3-hydroxy-5-methyl-phenoxy)-5-methyl-benzene-1,2-diol	Polyketides	Aromatic polyketides	1.3974	1.3974	2.63426	1.26502	0.000362163	↑
D-specific vs A (A vs D only)	Pipercallosidine	Alkaloids	Other alkaloids	7.20955	7.20955	148.01	1.26208	2.07e-05	↑
D-specific vs A (A vs D only)	Bucharaine	Alkaloids	Other alkaloids	9.36025	9.36025	657.229	1.25563	1.83e-05	↑
D-specific vs A (A vs D only)	N-(4-aminobutyl)-3-(4-hydroxy-3-methoxyphenyl)prop-2-enamide	Others	Others	7.88183	7.88183	235.867	1.23016	0.000139337	↑
D-specific vs A (A vs D only)	Pro-Pro	Amino acids and derivatives	Dipeptides	4.09894	4.09894	17.1358	1.22703	1.93e-05	↑
D-specific vs A (A vs D only)	Gln-Leu	Amino acids and derivatives	Dipeptides	4.11368	4.11368	17.3117	1.22519	0.000234227	↑
D-specific vs A (A vs D only)	(1S,5R,8R,11R,14S,16R)-7-ethyl-5-methyl-12-methylene-7-azahexacyclo[7.6.2.210,13.01,8.05,16.010,15]nonadecane-11,14-diol	Alkaloids	Other alkaloids	7.94509	7.94509	246.44	1.22265	1.61e-05	↑
D-specific vs A (A vs D only)	2'-Hydroxydaidzein	Phenylpropanoids	Isoflavonoids	-1.02683	1.02683	0.490788	1.21831	0.000209864	↓
D-specific vs A (A vs D only)	Isomajdine	Alkaloids	Other alkaloids	3.73738	3.73738	13.3372	1.2129	4.7e-05	↑
D-specific vs A (A vs D only)	3-Aminopyrazin-2-ol	Alkaloids	Other alkaloids	5.71156	5.71156	52.4024	1.19558	1.97e-05	↑
D-specific vs A (A vs D only)	Isocytosine	Alkaloids	Other alkaloids	5.72133	5.72133	52.7584	1.191	2.89e-05	↑
D-specific vs A (A vs D only)	(+)-Echinoisoflavanone	Phenylpropanoids	Isoflavonoids	-1.18166	1.18166	0.440843	1.18776	0.000633536	↓
D-specific vs A (A vs D only)	2H-1-Benzopyran-2-one, 7-[[(1R,2S,4aS,6S,8aR)-decahydro-2,6-dihydroxy-2,5,5,8a-tetramethyl-1-naphthalenyl]methoxy]-	Phenylpropanoids	Coumarins and derivatives	3.43134	3.43134	10.7879	1.18483	0.000128994	↑
D-specific vs A (A vs D only)	2'-O-methylcytidine	Carbohydrates	Nucleosides	5.509	5.509	45.5381	1.16534	2.09e-05	↑
D-specific vs A (A vs D only)	Phe-Ala	Amino acids and derivatives	Dipeptides	6.38261	6.38261	83.4369	1.15456	6.58e-06	↑
D-specific vs A (A vs D only)	Acylcarnitine C6:0,COOH,OH	Lipids	Fatty Acids and Conjugates	7.60017	7.60017	194.035	1.15294	0.000182775	↑
D-specific vs A (A vs D only)	2'-C-Methylcytidine	Carbohydrates	Nucleosides	5.43878	5.43878	43.3746	1.14516	4.19e-06	↑
D-specific vs A (A vs D only)	Arabinono-1,4-lactone	Carbohydrates	Saccharides and glycosides	1.32767	1.32767	2.50997	1.12814	0.000432564	↑
D-specific vs A (A vs D only)	Trehalose	Carbohydrates	Saccharides and glycosides	1.67705	1.67705	3.19774	1.11473	7.13e-05	↑
D-specific vs A (A vs D only)	(3S,4aR,6S,8aR)-6-[(4-carboxyphenyl)methyl]-decahydroisoquinoline-3-carboxylic acid	Amino acids and derivatives	Amino acid derivatives	7.56713	7.56713	189.642	1.10532	1.39e-05	↑
D-specific vs A (A vs D only)	Acylcarnitine C14:4	Lipids	Carnitines	7.99804	7.99804	255.653	1.10396	2.56e-05	↑
D-specific vs A (A vs D only)	Val-Met	Amino acids and derivatives	Dipeptides	7.15524	7.15524	142.542	1.09549	3.82e-05	↑
D-specific vs A (A vs D only)	Maltose	Carbohydrates	Saccharides and glycosides	1.60759	1.60759	3.04743	1.09193	9.14e-05	↑
D-specific vs A (A vs D only)	Piperlotine A	Alkaloids	Piperidine alkaloids	6.79997	6.79997	111.428	1.09151	6.89e-06	↑
D-specific vs A (A vs D only)	(2E,4E)-N-[2-(4-hydroxyphenyl)ethyl]dodeca-2,4-dienamide	Alkaloids	Other alkaloids	7.86267	7.86267	232.756	1.09051	8.89e-06	↑
D-specific vs A (A vs D only)	Angoletin	Phenylpropanoids	Flavonoids	7.46113	7.46113	176.207	1.0887	0.000256352	↑
D-specific vs A (A vs D only)	3'-O-methylcytidine	Carbohydrates	Nucleosides	5.26861	5.26861	38.5487	1.07811	1.3e-05	↑
D-specific vs A (A vs D only)	1-(2,6-dihydroxyphenyl)-9-phenyl-nonan-1-one	Polyketides	Aromatic polyketides	-1.32863	1.32863	0.398146	1.07353	0.000714148	↓
D-specific vs A (A vs D only)	Palmitamide	Lipids	Fatty Acids and Conjugates	1.0937	1.0937	2.1342	1.06725	0.00185529	↑
D-specific vs A (A vs D only)	Alanine	Amino acids and derivatives	Aminoacids	1.17522	1.17522	2.25827	1.055	0.000368347	↑
D-specific vs A (A vs D only)	N-[2-(4-prenyloxyphenyl)ethyl]tiglamide	Alkaloids	Other alkaloids	5.32313	5.32313	40.0333	1.05481	1.58e-05	↑
D-specific vs A (A vs D only)	N2,N2-Dimethylguanosine	Carbohydrates	Nucleosides	4.74939	4.74939	26.8974	1.05437	9.16e-05	↑
D-specific vs A (A vs D only)	8-Prenyl-rac-pinocembrin	Phenylpropanoids	Flavonoids	-1.42197	1.42197	0.373203	1.05262	0.000175272	↓
D-specific vs A (A vs D only)	1-Aminopropenal acetic acid	Amino acids and derivatives	Amino acid derivatives	1.57666	1.57666	2.98278	1.04501	0.00034333	↑
D-specific vs A (A vs D only)	Xylulose	Carbohydrates	Saccharides and glycosides	3.4688	3.4688	11.0717	1.04084	1.47e-05	↑
D-specific vs A (A vs D only)	N,N-Dimethylphenanthro(3,4-d)-1,3-dioxole-5-ethanamine	Alkaloids	Other alkaloids	5.46259	5.46259	44.0963	1.04007	6.63e-07	↑
D-specific vs A (A vs D only)	Hepps	Alkaloids	Other alkaloids	3.28335	3.28335	9.73613	1.03861	1.72e-05	↑
D-specific vs A (A vs D only)	Threonine	Amino acids and derivatives	Aminoacids	1.63982	1.63982	3.11626	1.03733	7.44e-05	↑
D-specific vs A (A vs D only)	Haplamine	Alkaloids	Other alkaloids	2.54716	2.54716	5.84484	1.03035	0.0001	↑
D-specific vs A (A vs D only)	Pyroglutamic acid	Amino acids and derivatives	Aminoacids	1.52858	1.52858	2.88502	1.02622	8.96e-06	↑
D-specific vs A (A vs D only)	D-arabinose	Carbohydrates	Saccharides and glycosides	3.22704	3.22704	9.36347	1.01556	4.98e-05	↑
D-specific vs A (A vs D only)	Phalaenopsine T	Alkaloids	Other alkaloids	5.52726	5.52726	46.1181	1.01543	5.07e-05	↑
D-specific vs A (A vs D only)	Trp-Leu	Amino acids and derivatives	Dipeptides	5.49862	5.49862	45.2116	1.01153	2.09e-05	↑
D-specific vs A (A vs D only)	2,3-Dihydroxybenzoic acid (Pyrocatechuic acid)	Phenylpropanoids	Phenolic acids	1.5262	1.5262	2.88027	1.0106	0.000512381	↑
D-specific vs A (A vs D only)	2,6-Dihydroxybenzoic acid	Phenylpropanoids	Phenolic acids	1.46616	1.46616	2.76285	1.00771	0.000757415	↑
D-specific vs A (A vs D only)	Pro-Val	Amino acids and derivatives	Dipeptides	4.98408	4.98408	31.6488	1.00464	6.64e-05	↑
D-specific vs A (A vs D only)	Phloroglucinaldehyde	Polyketides	Aromatic polyketides	1.4388	1.4388	2.71095	1.00434	0.000989482	↑
D-specific vs A (A vs D only)	(E)-5-(1,2,4a,5-tetramethyl-2,3,4,7,8,8a-hexahydronaphthalen-1-yl)-3-methyl-pent-2-enoic acid	Terpenoids	Diterpenoids	-1.81702	1.81702	0.283806	1.0021	7.33e-05	↓
Note: Treatment-specific discriminants were defined as metabolites meeting the unified screening criteria (VIP > 1, |log2FC| ≥ 1, and nominal P < 0.05) in only one of the three baseline-referenced contrasts (A vs B, A vs C, and A vs D). Regime_specific_set indicates whether a metabolite was unique to the B-specific, C-specific, or D-specific comparison set. Direction indicates the sign of change …

## Sheet: B_specific
Table S3A. B-specific discriminants identified only in the A vs B contrast.
Regime_specific_set	Metabolite	Super.Class	Class	log2FC	abs_log2FC	FC	VIP	p	Direction
B-specific vs A (A vs B only)	4-Oxobutanoic acid	Lipids	Fatty Acids and Conjugates	-1.7281	1.7281	0.301849	3.6714	6.89e-05	↓
B-specific vs A (A vs B only)	2,3-Dihydroxy-2-methylbutanoic acid	Lipids	Fatty Acids and Conjugates	1.03998	1.03998	2.0562	3.59333	0.00272223	↑
B-specific vs A (A vs B only)	Picrotin, analytical standard	Alkaloids	Other alkaloids	-4.55299	4.55299	0.0426004	2.71914	0.000100307	↓
B-specific vs A (A vs B only)	4-O-p-Coumaroylquinic acid	Phenylpropanoids	Other Phenylpropanoids	4.34425	4.34425	20.3118	2.68424	8.49e-06	↑
B-specific vs A (A vs B only)	Clitorin	Phenylpropanoids	Flavonoids	1.10649	1.10649	2.15321	2.57818	0.000433978	↑
B-specific vs A (A vs B only)	Dimethylglycine	Amino acids and derivatives	Amino acid derivatives	4.72879	4.72879	26.5159	2.42913	7.83e-06	↑
B-specific vs A (A vs B only)	N-Methyl-DL-alanine	Amino acids and derivatives	Amino acid derivatives	4.58169	4.58169	23.9457	2.42056	6.89e-06	↑
B-specific vs A (A vs B only)	Ethylmalonic acid	Lipids	Fatty Acids and Conjugates	-1.15343	1.15343	0.449556	1.74338	9.29e-05	↓
B-specific vs A (A vs B only)	Leucocyanidin	Phenylpropanoids	Anthocyanidins	3.25211	3.25211	9.52758	1.69054	0.000121363	↑
B-specific vs A (A vs B only)	1-(6-hydroxy-2,4-dimethoxy-3-methyl-phenyl)ethanone	Polyketides	Aromatic polyketides	-1.00849	1.00849	0.497067	1.68374	0.00133426	↓
B-specific vs A (A vs B only)	Moracin K	Phenylpropanoids	Isoflavonoids	3.45448	3.45448	10.9623	1.60453	6.29e-06	↑
B-specific vs A (A vs B only)	4-Oxohexanoic acid	Organic acids and derivatives	Keto acids	-3.75123	3.75123	0.0742623	1.59995	6.27e-06	↓
B-specific vs A (A vs B only)	Ascorbic acid	Polyketides	Other polyketides	1.25363	1.25363	2.3844	1.51637	0.000131024	↑
B-specific vs A (A vs B only)	Altersolanol A	Polyketides	Aromatic polyketides	-2.12152	2.12152	0.229805	1.50688	3.97e-05	↓
B-specific vs A (A vs B only)	2',3,4,4',6'-Pentahydroxychalcone	Phenylpropanoids	Flavonoids	2.45111	2.45111	5.46836	1.43305	4.48e-05	↑
B-specific vs A (A vs B only)	Ehretioside B	Others	Others	1.46349	1.46349	2.75775	1.42266	0.000386727	↑
B-specific vs A (A vs B only)	Phenylethanol + Hex-Pen	Phenylpropanoids	Other Phenylpropanoids	2.62983	2.62983	6.18954	1.37127	5.56e-06	↑
B-specific vs A (A vs B only)	2'-Adenylic acid	Carbohydrates	Nucleosides	-1.39828	1.39828	0.37938	1.32366	0.00022381	↓
B-specific vs A (A vs B only)	Methanesulfonic Acid	Organic acids and derivatives	Other organic acids	1.09453	1.09453	2.13544	1.29728	0.00293475	↑
B-specific vs A (A vs B only)	Succinaldehyde	Lipids	Fatty Acids and Conjugates	-1.60814	1.60814	0.32802	1.25076	0.000101344	↓
B-specific vs A (A vs B only)	Isoquinolin-5-ol	Alkaloids	Other alkaloids	7.56341	7.56341	189.153	1.2331	0.000134597	↑
B-specific vs A (A vs B only)	Tryptophan	Amino acids and derivatives	Aminoacids	1.2206	1.2206	2.33044	1.22547	0.000130447	↑
B-specific vs A (A vs B only)	Ethyleneurea	Alkaloids	Other alkaloids	1.19023	1.19023	2.28189	1.2184	0.000664848	↑
B-specific vs A (A vs B only)	5-Hydroxy-1-(4-Hydroxy-3-Methoxyphenyl)Decan-3-One	Alkaloids	Other alkaloids	1.52065	1.52065	2.86921	1.21423	0.000351859	↑
B-specific vs A (A vs B only)	Eriodictyol-7-O-neohesperidoside	Phenylpropanoids	Flavonoids	1.5686	1.5686	2.96617	1.20558	8.53e-05	↑
B-specific vs A (A vs B only)	Stachydrine	Amino acids and derivatives	Amino acid derivatives	3.13566	3.13566	8.78877	1.17407	0.000103168	↑
B-specific vs A (A vs B only)	3,5-dihydroxy-2-(4-hydroxyphenyl)-7-[(2S,3R,4S,5S,6R)-3,4,5-trihydroxy-6-(hydroxymethyl)tetrahydropyran-2-yl]oxy-chromen-4-one	Phenylpropanoids	Flavonoids	1.43765	1.43765	2.70879	1.17107	3.09e-05	↑
B-specific vs A (A vs B only)	N-Acetylputrescine	Organic acids and derivatives	Other organic acids	2.31834	2.31834	4.98757	1.15672	7.93e-06	↑
B-specific vs A (A vs B only)	Caffeine	Alkaloids	Purine alkaloids	1.09776	1.09776	2.14022	1.15311	0.000447329	↑
B-specific vs A (A vs B only)	Adenosine monophosphate (AMP)	Carbohydrates	Nucleosides	-1.47896	1.47896	0.358748	1.12506	4.67e-05	↓
B-specific vs A (A vs B only)	D-Tryptophan	Amino acids and derivatives	Amino acid derivatives	1.095	1.095	2.13613	1.12114	0.00303536	↑
B-specific vs A (A vs B only)	Epigallocatechin Gallate	Phenylpropanoids	Flavonoids	7.03852	7.03852	131.464	1.11602	8.76e-06	↑
B-specific vs A (A vs B only)	L-Rhamnose	Carbohydrates	Saccharides and glycosides	-1.28403	1.28403	0.410648	1.10189	5.32e-05	↓
B-specific vs A (A vs B only)	Histamine	Amino acids and derivatives	neurotransmitter	1.5098	1.5098	2.8477	1.09436	0.000411095	↑
B-specific vs A (A vs B only)	Kaempferol-3-O-galactoside	Phenylpropanoids	Flavonoids	1.3092	1.3092	2.47804	1.08827	0.00108504	↑
B-specific vs A (A vs B only)	1-Methylhypoxanthine	Alkaloids	Other alkaloids	1.70573	1.70573	3.26194	1.08516	0.000809227	↑
B-specific vs A (A vs B only)	5-Methoxy-galloyl-1,4-galactarolactone	Alkaloids	Other alkaloids	-2.03848	2.03848	0.24342	1.08252	0.000120405	↓
B-specific vs A (A vs B only)	Tea polyphenol	Phenylpropanoids	Flavonoids	7.02391	7.02391	130.139	1.07824	8.89e-05	↑
B-specific vs A (A vs B only)	methyl 5-hydroxy-1H-indole-3-carboxylate	Alkaloids	Indole alkaloids	-2.05771	2.05771	0.240197	1.06732	1.5e-05	↓
B-specific vs A (A vs B only)	Theobromine	Alkaloids	Purine alkaloids	4.19815	4.19815	18.3556	1.05859	1.48e-05	↑
B-specific vs A (A vs B only)	(-)-Gallocatechingallate	Phenylpropanoids	Flavonoids	6.93587	6.93587	122.435	1.04752	3.78e-06	↑
B-specific vs A (A vs B only)	Astragalin	Phenylpropanoids	Flavonoids	1.18964	1.18964	2.28096	1.0443	0.00163156	↑
B-specific vs A (A vs B only)	N-Phenylmaleamic acid	Alkaloids	Other alkaloids	-2.06255	2.06255	0.239393	1.04334	7.86e-05	↓
B-specific vs A (A vs B only)	N-Malonyltryptophan	Amino acids and derivatives	Dipeptides	-1.38932	1.38932	0.381746	1.03785	5.27e-05	↓
B-specific vs A (A vs B only)	4-(3,4-dihydroxyphenyl)-7-hydroxy-5-[(2S,3R,4S,5S,6R)-3,4,5-trihydroxy-6-(hydroxymethyl)tetrahydropyran-2-yl]oxy-chromen-2-one	Phenylpropanoids	Coumarins and derivatives	1.14483	1.14483	2.2112	1.01512	0.00048199	↑
B-specific vs A (A vs B only)	[3-[ethoxy(hydroxy)phosphoryl]oxy-2-hydroxy-propyl] (9Z,12Z)-octadeca-9,12-dienoate	Lipids	Glycerophospholipids	-6.96783	6.96783	0.00798864	1.00419	0.000252325	↓
B-specific vs A (A vs B only)	4-(Methylamino)butanoic acid	Amino acids and derivatives	Amino acid derivatives	1.13894	1.13894	2.20219	1.00142	0.000176041	↑
Note: This table lists metabolites that met the unified screening criteria (VIP > 1, |log2FC| ≥ 1, and nominal P < 0.05) only in the A vs B contrast and not in A vs C or A vs D. Positive log2FC values indicate higher abundance in regime B relative to regime A, whereas negative values indicate lower abundance in regime B.

## Sheet: C_specific
Table S3B. C-specific discriminants identified only in the A vs C contrast.
Regime_specific_set	Metabolite	Super.Class	Class	log2FC	abs_log2FC	FC	VIP	p	Direction
C-specific vs A (A vs C only)	2-Hexyldecanoic acid	Lipids	Fatty Acids and Conjugates	-1.26335	1.26335	0.416575	8.5698	0.000352256	↓
C-specific vs A (A vs C only)	Palmitic acid	Lipids	Fatty Acids and Conjugates	-1.18825	1.18825	0.438835	8.33837	0.000875772	↓
C-specific vs A (A vs C only)	Myristyl Acetate	Lipids	Fatty Acids and Conjugates	-1.25067	1.25067	0.420253	8.25385	0.000152916	↓
C-specific vs A (A vs C only)	Ethyl Myristate	Lipids	Fatty Acids and Conjugates	-1.1768	1.1768	0.442332	7.98036	0.000491598	↓
C-specific vs A (A vs C only)	L-Malic Acid	Organic acids and derivatives	Hydroxy acids	-1.29816	1.29816	0.406645	4.21689	0.000109679	↓
C-specific vs A (A vs C only)	D-Malic acid	Organic acids and derivatives	Hydroxy acids	-1.27835	1.27835	0.412268	4.11801	0.000450923	↓
C-specific vs A (A vs C only)	Malic acid	Organic acids and derivatives	Hydroxy acids	-1.33654	1.33654	0.39597	4.06417	0.000872394	↓
C-specific vs A (A vs C only)	PC(36:3)	Lipids	Glycerophospholipids	-3.9347	3.9347	0.065394	3.69789	3.26e-05	↓
C-specific vs A (A vs C only)	Glutamate	Amino acids and derivatives	Aminoacids	-1.80906	1.80906	0.285376	2.65852	3.64e-05	↓
C-specific vs A (A vs C only)	N-Acetylarginine	Amino acids and derivatives	Dipeptides	1.69856	1.69856	3.24576	2.54953	7.86e-05	↑
C-specific vs A (A vs C only)	alpha-Ketoisovaleric acid	Organic acids and derivatives	Keto acids	1.71506	1.71506	3.2831	2.46227	3.27e-05	↑
C-specific vs A (A vs C only)	5-(Hydroxymethyl)oxolan-2-one	Lipids	Fatty Acids and Conjugates	1.76653	1.76653	3.40234	2.38836	0.000551326	↑
C-specific vs A (A vs C only)	Procyanidin B1	Phenylpropanoids	Anthocyanidins	2.41945	2.41945	5.34966	2.367	0.000134009	↑
C-specific vs A (A vs C only)	2-Oxopentanoic acid	Organic acids and derivatives	Keto acids	1.68906	1.68906	3.22446	2.31545	5.22e-05	↑
C-specific vs A (A vs C only)	Isrib	Alkaloids	Other alkaloids	-1.33671	1.33671	0.395922	2.1777	0.000105942	↓
C-specific vs A (A vs C only)	4-Aminobutyric acid (GABA)	Amino acids and derivatives	neurotransmitter	2.16245	2.16245	4.47674	2.11781	0.000425707	↑
C-specific vs A (A vs C only)	Maleic acid	Organic acids and derivatives	Carboxylic acids	-1.14986	1.14986	0.450669	1.93637	0.000664598	↓
C-specific vs A (A vs C only)	Diacetyl	Lipids	Fatty Acids and Conjugates	2.07567	2.07567	4.2154	1.73957	0.000155425	↑
C-specific vs A (A vs C only)	N-isobutyl-2E,4Z-octadecadienoyl amine	Lipids	Fatty Acids and Conjugates	1.29351	1.29351	2.45124	1.67948	0.000118546	↑
C-specific vs A (A vs C only)	6-hydroxy-1,5-dimethoxy-xanthen-9-one	Phenylpropanoids	Other Phenylpropanoids	3.77587	3.77587	13.6978	1.67379	1.44e-05	↑
C-specific vs A (A vs C only)	3-(4-Hydroxy-3-methoxyphenyl)propyl 3-(4-hydroxyphenyl)propanoate	Phenylpropanoids	Other Phenylpropanoids	1.06104	1.06104	2.08643	1.67366	0.00147393	↑
C-specific vs A (A vs C only)	1,3-Propane Sultone	Alkaloids	Other alkaloids	-1.84919	1.84919	0.277549	1.66871	1.5e-05	↓
C-specific vs A (A vs C only)	2-Hydroxyglutaric acid	Organic acids and derivatives	Hydroxy acids	-1.20389	1.20389	0.434102	1.6335	0.000187222	↓
C-specific vs A (A vs C only)	5-hydroxy-2-(4-hydroxyphenyl)-7-[(2S,3R,4S,5S,6R)-3,4,5-trihydroxy-6-(hydroxymethyl)tetrahydropyran-2-yl]oxy-chroman-4-one	Phenylpropanoids	Flavonoids	-3.33779	3.33779	0.0989064	1.58575	1.14e-05	↓
C-specific vs A (A vs C only)	Prunin	Phenylpropanoids	Flavonoids	-3.2234	3.2234	0.107068	1.57523	4.63e-06	↓
C-specific vs A (A vs C only)	5,7-dihydroxy-2-[4-[3,4,5-trihydroxy-6-(hydroxymethyl)tetrahydropyran-2-yl]oxyphenyl]chroman-4-one	Phenylpropanoids	Flavonoids	-3.28798	3.28798	0.102381	1.54467	3.61e-05	↓
C-specific vs A (A vs C only)	N-Lactoylglycine	Amino acids and derivatives	Dipeptides	-2.42224	2.42224	0.186566	1.51988	8.56e-05	↓
C-specific vs A (A vs C only)	Choerospondin	Phenylpropanoids	Flavonoids	-3.08505	3.08505	0.117844	1.49212	2.03e-06	↓
C-specific vs A (A vs C only)	7-hydroxy-2-(4-hydroxyphenyl)-5-[(2S,3R,4S,5S,6R)-3,4,5-trihydroxy-6-(hydroxymethyl)tetrahydropyran-2-yl]oxy-chroman-4-one	Phenylpropanoids	Flavonoids	-3.24421	3.24421	0.105535	1.47084	2.87e-05	↓
C-specific vs A (A vs C only)	Argininosuccinic acid	Amino acids and derivatives	Amino acid derivatives	1.3998	1.3998	2.63865	1.39041	0.000440523	↑
C-specific vs A (A vs C only)	5-O-Cinnamoylquinic acid	Phenylpropanoids	Other Phenylpropanoids	4.51751	4.51751	22.9037	1.29189	9.26e-06	↑
C-specific vs A (A vs C only)	Ethyl glucuronide	Others	Others	1.42151	1.42151	2.67866	1.27567	7.49e-05	↑
C-specific vs A (A vs C only)	11-Dehydrocorticosterone	Steroids and steroid derivatives	steroids	-1.52994	1.52994	0.346291	1.22262	0.000241939	↓
C-specific vs A (A vs C only)	alpha-Ketoglutaric acid (alpha-KG)	Organic acids and derivatives	Keto acids	-2.05995	2.05995	0.239825	1.16552	0.000183644	↓
C-specific vs A (A vs C only)	1-(2-Pyridylazo)-2-naphthol	Phenylpropanoids	Other Phenylpropanoids	1.07444	1.07444	2.1059	1.12817	6.5e-05	↑
C-specific vs A (A vs C only)	6-Methoxy-7-(3-methylbut-2-enoxy)chromen-2-one	Phenylpropanoids	Coumarins and derivatives	2.89283	2.89283	7.42726	1.125	3.48e-05	↑
C-specific vs A (A vs C only)	Pivalic acid	Organic acids and derivatives	Carboxylic acids	1.15295	1.15295	2.22368	1.11424	0.000426613	↑
C-specific vs A (A vs C only)	Valeric acid	Lipids	Fatty Acids and Conjugates	1.08464	1.08464	2.12084	1.09613	0.000101334	↑
C-specific vs A (A vs C only)	Isovaleric acid	Lipids	Fatty Acids and Conjugates	1.12759	1.12759	2.18494	1.08321	0.000129935	↑
C-specific vs A (A vs C only)	PC(34:3)	Lipids	Glycerophospholipids	-4.10008	4.10008	0.0583114	1.06862	7.02e-06	↓
C-specific vs A (A vs C only)	Norepinephrine	Alkaloids	neurotransmitter	1.84143	1.84143	3.58366	1.04727	0.000108323	↑
C-specific vs A (A vs C only)	Xanthine	Alkaloids	Purine alkaloids	2.2998	2.2998	4.92389	1.04669	2.18e-05	↑
C-specific vs A (A vs C only)	(S)-2-methylbutanoic acid	Lipids	Fatty Acids and Conjugates	1.01632	1.01632	2.02275	1.04498	0.00015136	↑
C-specific vs A (A vs C only)	Tricin 7-glucoside	Phenylpropanoids	Flavonoids	1.8867	1.8867	3.69788	1.03831	7.74e-06	↑
C-specific vs A (A vs C only)	[3,4,5-Trihydroxy-6-(hydroxymethyl)oxan-2-yl] 3-(4-hydroxy-3,5-dimethoxyphenyl)prop-2-enoate	Phenylpropanoids	Other Phenylpropanoids	-1.48188	1.48188	0.358023	1.03057	8.91e-05	↓
Note: This table lists metabolites that met the unified screening criteria (VIP > 1, |log2FC| ≥ 1, and nominal P < 0.05) only in the A vs C contrast and not in A vs B or A vs D. Positive log2FC values indicate higher abundance in regime C relative to regime A, whereas negative values indicate lower abundance in regime C.

## Sheet: D_specific
Table S3C. D-specific discriminants identified only in the A vs D contrast.
Regime_specific_set	Metabolite	Super.Class	Class	log2FC	abs_log2FC	FC	VIP	p	Direction
D-specific vs A (A vs D only)	3-nitropropyl beta-D-glucopyranoside	Others	Others	2.41912	2.41912	5.34846	16.995	4.79e-05	↑
D-specific vs A (A vs D only)	6-(5-Bromo-2-hydroxyphenyl)-2-oxo-4-phenyl-1,2-dihydropyridine-3-carbonitrile	Alkaloids	Other alkaloids	1.79624	1.79624	3.47314	7.24083	4.33e-05	↑
D-specific vs A (A vs D only)	Marchantin J	Phenylpropanoids	Lignans	6.52541	6.52541	92.1178	5.21507	4.32e-06	↑
D-specific vs A (A vs D only)	[(2R,3S,4S,5R,6S)-6-[2,3-dihydroxy-4-[(E)-3-(4-hydroxyphenyl)prop-2-enoyl]phenoxy]-3,4,5-trihydroxyoxan-2-yl]methyl (E)-3-(4-hydroxyphenyl)prop-2-enoate	Phenylpropanoids	Flavonoids	1.94381	1.94381	3.8472	4.64091	0.000181398	↑
D-specific vs A (A vs D only)	2-(3,4-Dihydroxyphenyl)chroman-3,5,7-triol	Phenylpropanoids	Flavonoids	1.7089	1.7089	3.26911	4.47027	3.03e-05	↑
D-specific vs A (A vs D only)	trans-Vaccenic acid	Lipids	Fatty Acids and Conjugates	6.03339	6.03339	65.4986	3.41423	4.68e-05	↑
D-specific vs A (A vs D only)	PG(18:1/18:1(9Z))	Lipids	Glycerophospholipids	-1.73238	1.73238	0.300955	3.4139	0.000349675	↓
D-specific vs A (A vs D only)	Oleic acid	Lipids	Fatty Acids and Conjugates	5.95671	5.95671	62.1082	3.39212	3.01e-05	↑
D-specific vs A (A vs D only)	Adenosine	Carbohydrates	Nucleosides	2.88009	2.88009	7.36194	3.37239	0.000250483	↑
D-specific vs A (A vs D only)	Lonicerin	Phenylpropanoids	Flavonoids	3.00264	3.00264	8.01463	3.08926	1.49e-05	↑
D-specific vs A (A vs D only)	3-[(2S,3R,4R,5S,6S)-3,5-dihydroxy-6-methyl-4-[(2S,3R,4S,5S,6R)-3,4,5-trihydroxy-6-(hydroxymethyl)tetrahydropyran-2-yl]oxy-tetrahydropyran-2-yl]oxy-5,7-dihydroxy-2-(4-hydroxyphenyl)chromen-4-one	Phenylpropanoids	Flavonoids	2.88524	2.88524	7.38831	2.85874	3.69e-05	↑
D-specific vs A (A vs D only)	Cytidine	Carbohydrates	Nucleosides	5.78484	5.78484	55.1328	2.61702	2.98e-05	↑
D-specific vs A (A vs D only)	Leu-Leu	Amino acids and derivatives	Dipeptides	6.77779	6.77779	109.728	2.41719	7.45e-05	↑
D-specific vs A (A vs D only)	2-(2,3-Dihydroxypropoxy)-6-(hydroxymethyl)oxane-3,4,5-triol	Carbohydrates	Saccharides and glycosides	3.31612	3.31612	9.95979	2.32609	3.77e-05	↑
D-specific vs A (A vs D only)	alpha-Linolenic acid	Lipids	Fatty Acids and Conjugates	5.30901	5.30901	39.6433	2.32578	2.28e-05	↑
D-specific vs A (A vs D only)	N,N-Diethylglycine	Amino acids and derivatives	Amino acid derivatives	2.93084	2.93084	7.62552	2.30842	9.04e-06	↑
D-specific vs A (A vs D only)	1-Deoxypebrolide	Terpenoids	Sesquiterpenoids	1.18607	1.18607	2.27532	2.25479	0.000248568	↑
D-specific vs A (A vs D only)	17-ODYA	Lipids	Fatty Acids and Conjugates	3.37916	3.37916	10.4047	2.25303	2.5e-06	↑
D-specific vs A (A vs D only)	2-Morpholinoethanol	Alkaloids	Other alkaloids	2.76676	2.76676	6.80579	2.21916	0.000189366	↑
D-specific vs A (A vs D only)	Norleucine	Amino acids and derivatives	Amino acid derivatives	2.74453	2.74453	6.7017	2.21441	0.000210639	↑
D-specific vs A (A vs D only)	gamma-Linolenic acid	Lipids	Fatty Acids and Conjugates	5.09903	5.09903	34.2738	2.21111	0.000203454	↑
D-specific vs A (A vs D only)	3-Amino-4-methylpentanoic acid	Amino acids and derivatives	Amino acid derivatives	2.73659	2.73659	6.66494	2.19946	0.000443363	↑
D-specific vs A (A vs D only)	Nicotinamide riboside (NR)	Alkaloids	Pyridine alkaloids	-1.82463	1.82463	0.282313	2.18155	9.84e-06	↓
D-specific vs A (A vs D only)	Eplerenone	Steroids and steroid derivatives	steroids	1.07225	1.07225	2.10271	2.16847	0.000615591	↑
D-specific vs A (A vs D only)	Caplamin	Lipids	Fatty Acids and Conjugates	2.68892	2.68892	6.44831	2.10628	6.34e-05	↑
D-specific vs A (A vs D only)	Phenylalanine	Amino acids and derivatives	Aminoacids	1.33471	1.33471	2.52225	2.09248	0.00216647	↑
D-specific vs A (A vs D only)	Dl-Phenylalanine	Amino acids and derivatives	Amino acid derivatives	1.2867	1.2867	2.43969	2.07093	0.000875775	↑
D-specific vs A (A vs D only)	NAE(18:1)	Lipids	Fatty Acids and Conjugates	3.34904	3.34904	10.1897	2.04217	7.28e-06	↑
D-specific vs A (A vs D only)	D-Phenylalanine	Amino acids and derivatives	Amino acid derivatives	1.24663	1.24663	2.37287	2.01565	0.000108802	↑
D-specific vs A (A vs D only)	Ethylene carbonate	Organic acids and derivatives	Other organic acids	1.00575	1.00575	2.00799	1.95744	0.00159069	↑
D-specific vs A (A vs D only)	Datiscetin	Phenylpropanoids	Flavonoids	1.23914	1.23914	2.36058	1.91739	0.000124455	↑
D-specific vs A (A vs D only)	5,6-dihydroxy-4,5,6-trimethyl-13-oxido-2,8-dioxa-13-azoniatricyclo[8.5.1.013,16]hexadec-10-ene-3,7-dione	Alkaloids	Pyrrolidine alkaloids	4.9411	4.9411	30.7198	1.88672	1.28e-06	↑
D-specific vs A (A vs D only)	Leu-Arg	Amino acids and derivatives	Dipeptides	7.18277	7.18277	145.288	1.88173	2.75e-05	↑
D-specific vs A (A vs D only)	Arg-Gly	Amino acids and derivatives	Dipeptides	5.06656	5.06656	33.511	1.84915	0.000114292	↑
D-specific vs A (A vs D only)	Norartocarpetin	Phenylpropanoids	Flavonoids	1.20955	1.20955	2.31266	1.84914	0.000742457	↑
D-specific vs A (A vs D only)	Thr-Leu	Amino acids and derivatives	Dipeptides	6.13356	6.13356	70.2079	1.83479	4.77e-06	↑
D-specific vs A (A vs D only)	2-[(2-amino-3-methyl-butanoyl)amino]-3-phenyl-propanoic acid	Amino acids and derivatives	Dipeptides	7.24884	7.24884	152.096	1.82478	0.000191189	↑
D-specific vs A (A vs D only)	Pentyl nitrite	Lipids	Fatty Acids and Conjugates	1.06397	1.06397	2.09067	1.82101	9.05e-05	↑
D-specific vs A (A vs D only)	Phe-Val	Amino acids and derivatives	Dipeptides	7.28209	7.28209	155.642	1.78223	1.38e-05	↑
D-specific vs A (A vs D only)	1,3,5,6-tetrahydroxy-2-methyl-anthracene-9,10-dione	Polyketides	Aromatic polyketides	1.14356	1.14356	2.20925	1.78134	0.00210438	↑
D-specific vs A (A vs D only)	Val-Phe	Amino acids and derivatives	Dipeptides	7.26549	7.26549	153.862	1.76952	2.39e-05	↑
D-specific vs A (A vs D only)	Valine	Amino acids and derivatives	Aminoacids	1.09359	1.09359	2.13405	1.767	0.000994116	↑
D-specific vs A (A vs D only)	Guanine	Alkaloids	Purine alkaloids	4.33492	4.33492	20.1809	1.76471	1.31e-05	↑
D-specific vs A (A vs D only)	N(6)-Hydroxyadenine	Alkaloids	Other alkaloids	4.33254	4.33254	20.1477	1.69216	0.00025567	↑
D-specific vs A (A vs D only)	methyl 3,8-dihydroxy-9-oxo-xanthene-1-carboxylate	Polyketides	Other polyketides	1.00424	1.00424	2.00589	1.67753	0.000309769	↑
D-specific vs A (A vs D only)	Cianidanol	Phenylpropanoids	Flavonoids	2.23485	2.23485	4.70714	1.67645	1.71e-05	↑
D-specific vs A (A vs D only)	Bohlmann K2631	Terpenoids	Sesquiterpenoids	5.43513	5.43513	43.2651	1.66262	5.21e-06	↑
D-specific vs A (A vs D only)	Glu-Leu	Amino acids and derivatives	Dipeptides	4.86596	4.86596	29.1608	1.65872	2.39e-05	↑
D-specific vs A (A vs D only)	Leu-Glu	Amino acids and derivatives	Dipeptides	4.75263	4.75263	26.9578	1.64608	0.000172792	↑
D-specific vs A (A vs D only)	2-Hydroxyadenine	Alkaloids	Purine alkaloids	4.25961	4.25961	19.1545	1.64553	1.86e-05	↑
D-specific vs A (A vs D only)	Guanosine	Carbohydrates	Nucleosides	4.78817	4.78817	27.6301	1.6288	2.05e-05	↑
D-specific vs A (A vs D only)	2-Linoleoyl-1-palmitoyl-sn-glycero-3-phosphoethanolamine	Lipids	Glycerophospholipids	-3.9615	3.9615	0.0641903	1.61543	0.000116014	↓
D-specific vs A (A vs D only)	Arg-Ala	Amino acids and derivatives	Dipeptides	4.92055	4.92055	30.2853	1.61513	2.52e-05	↑
D-specific vs A (A vs D only)	Val-Gln	Amino acids and derivatives	Dipeptides	6.42143	6.42143	85.7121	1.61458	3.63e-05	↑
D-specific vs A (A vs D only)	Ile-Asp	Amino acids and derivatives	Dipeptides	4.21178	4.21178	18.5299	1.6095	1.91e-05	↑
D-specific vs A (A vs D only)	DL-Norvaline	Amino acids and derivatives	Aminoacids	1.38504	1.38504	2.61179	1.60902	0.000442426	↑
D-specific vs A (A vs D only)	Pinocembrin chalcone	Phenylpropanoids	Flavonoids	1.82421	1.82421	3.54114	1.59268	0.000414723	↑
D-specific vs A (A vs D only)	Ochropposinine	Alkaloids	Other alkaloids	10.0647	10.0647	1070.98	1.58752	5.95e-06	↑
D-specific vs A (A vs D only)	Leu-Ser	Amino acids and derivatives	Dipeptides	5.04044	5.04044	32.9097	1.58215	1.07e-06	↑
D-specific vs A (A vs D only)	Ile-Glu	Amino acids and derivatives	Dipeptides	4.62883	4.62883	24.741	1.57921	1.96e-05	↑
D-specific vs A (A vs D only)	Epicatechin	Phenylpropanoids	Flavonoids	2.03412	2.03412	4.09573	1.57011	0.000152202	↑
D-specific vs A (A vs D only)	Leucylphenylalanine	Amino acids and derivatives	Dipeptides	6.75407	6.75407	107.939	1.56915	3.01e-06	↑
D-specific vs A (A vs D only)	Leucyl-Asparagine	Amino acids and derivatives	Dipeptides	6.33995	6.33995	81.0058	1.56097	2.1e-06	↑
D-specific vs A (A vs D only)	Leu-Met	Amino acids and derivatives	Dipeptides	8.29061	8.29061	313.128	1.55734	0.00011972	↑
D-specific vs A (A vs D only)	Val-Ser	Amino acids and derivatives	Dipeptides	4.01914	4.01914	16.2137	1.54456	5.56e-05	↑
D-specific vs A (A vs D only)	(-)-Catechin	Phenylpropanoids	Flavonoids	2.00872	2.00872	4.02424	1.54158	2.37e-05	↑
D-specific vs A (A vs D only)	Methyl-alpha-aminoisobutyric acid	Amino acids and derivatives	Amino acid derivatives	1.26189	1.26189	2.3981	1.541	0.00118698	↑
D-specific vs A (A vs D only)	Phe-Leu	Amino acids and derivatives	Dipeptides	6.58263	6.58263	95.8449	1.52395	0.000118297	↑
D-specific vs A (A vs D only)	Methionylvaline	Amino acids and derivatives	Dipeptides	5.9738	5.9738	62.8482	1.52241	4.35e-05	↑
D-specific vs A (A vs D only)	4-Guanidinobutyric acid	Amino acids and derivatives	Amino acid derivatives	-1.07327	1.07327	0.47524	1.52239	0.00245642	↓
D-specific vs A (A vs D only)	Norvaline	Amino acids and derivatives	Amino acid derivatives	1.29238	1.29238	2.44931	1.52115	0.000258284	↑
D-specific vs A (A vs D only)	1-Aminocyclobutanecarboxylic acid	Amino acids and derivatives	Amino acid derivatives	1.89859	1.89859	3.72848	1.51715	0.000459335	↑
D-specific vs A (A vs D only)	Lysylphenylalanine	Amino acids and derivatives	Dipeptides	8.95931	8.95931	497.761	1.50081	3.45e-05	↑
D-specific vs A (A vs D only)	Leu-Asp	Amino acids and derivatives	Dipeptides	4.02218	4.02218	16.2479	1.49999	8.63e-06	↑
D-specific vs A (A vs D only)	5-Methylcytosine	Alkaloids	Other alkaloids	1.30683	1.30683	2.47398	1.49117	4.01e-05	↑
D-specific vs A (A vs D only)	Lapachol	Polyketides	Other polyketides	8.30453	8.30453	316.164	1.48677	3.98e-06	↑
D-specific vs A (A vs D only)	trans-Aconitic acid	Organic acids and derivatives	Carboxylic acids	-1.2188	1.2188	0.429639	1.4686	0.000472513	↓
D-specific vs A (A vs D only)	1-Methyladenosine	Carbohydrates	Nucleosides	5.54766	5.54766	46.7747	1.46827	1.43e-05	↑
D-specific vs A (A vs D only)	Asparagine	Amino acids and derivatives	Aminoacids	3.63683	3.63683	12.4393	1.46448	3.81e-05	↑
D-specific vs A (A vs D only)	L-?Leucyl-?L-?alanine			5.97116	5.97116	62.7334	1.45853	2.95e-05	↑
D-specific vs A (A vs D only)	N-Acetylmethionine	Amino acids and derivatives	Dipeptides	3.20743	3.20743	9.23701	1.44426	2.71e-05	↑
D-specific vs A (A vs D only)	Cratoxyarborenone E	Phenylpropanoids	Other Phenylpropanoids	2.41965	2.41965	5.3504	1.43615	0.000447378	↑
D-specific vs A (A vs D only)	N6-Methyladenosine	Carbohydrates	Nucleosides	5.36174	5.36174	41.1193	1.3924	8.15e-05	↑
D-specific vs A (A vs D only)	LPC(18:0/0:0)	Lipids	Glycerophospholipids	1.90597	1.90597	3.74761	1.38018	4.98e-05	↑
D-specific vs A (A vs D only)	LPC(0:0/18:0)	Lipids	Glycerophospholipids	1.86574	1.86574	3.64454	1.37715	0.000126227	↑
D-specific vs A (A vs D only)	Acylcarnitine C14:1,COOH,OH	Lipids	Fatty Acids and Conjugates	7.50382	7.50382	181.499	1.35682	6.91e-05	↑
D-specific vs A (A vs D only)	DL-m-Tyrosine	Amino acids and derivatives	Aminoacids	1.57942	1.57942	2.98849	1.35468	0.000344003	↑
D-specific vs A (A vs D only)	NAE(18:2)	Lipids	Fatty Acids and Conjugates	4.37462	4.37462	20.744	1.3265	2.61e-05	↑
D-specific vs A (A vs D only)	9-Ethylguanine	Alkaloids	Other alkaloids	2.00154	2.00154	4.00427	1.30361	5.36e-06	↑
D-specific vs A (A vs D only)	[(3R,4S,5S,6R)-4,5-dihydroxy-2-[5-hydroxy-2-(4-hydroxyphenyl)-4-oxo-7-[(2S,3R,4S,5S,6R)-3,4,5-trihydroxy-6-(hydroxymethyl)tetrahydropyran-2-yl]oxy-chromen-3-yl]oxy-6-(hydroxymethyl)tetrahydropyran-3-yl] (E)-3-(4-hydroxyphenyl)prop-2-enoate	Phenylpropanoids	Flavonoids	2.40515	2.40515	5.29691	1.28553	8.66e-06	↑
D-specific vs A (A vs D only)	3-(3-hydroxy-5-methyl-phenoxy)-5-methyl-benzene-1,2-diol	Polyketides	Aromatic polyketides	1.3974	1.3974	2.63426	1.26502	0.000362163	↑
D-specific vs A (A vs D only)	Pipercallosidine	Alkaloids	Other alkaloids	7.20955	7.20955	148.01	1.26208	2.07e-05	↑
D-specific vs A (A vs D only)	Bucharaine	Alkaloids	Other alkaloids	9.36025	9.36025	657.229	1.25563	1.83e-05	↑
D-specific vs A (A vs D only)	N-(4-aminobutyl)-3-(4-hydroxy-3-methoxyphenyl)prop-2-enamide	Others	Others	7.88183	7.88183	235.867	1.23016	0.000139337	↑
D-specific vs A (A vs D only)	Pro-Pro	Amino acids and derivatives	Dipeptides	4.09894	4.09894	17.1358	1.22703	1.93e-05	↑
D-specific vs A (A vs D only)	Gln-Leu	Amino acids and derivatives	Dipeptides	4.11368	4.11368	17.3117	1.22519	0.000234227	↑
D-specific vs A (A vs D only)	(1S,5R,8R,11R,14S,16R)-7-ethyl-5-methyl-12-methylene-7-azahexacyclo[7.6.2.210,13.01,8.05,16.010,15]nonadecane-11,14-diol	Alkaloids	Other alkaloids	7.94509	7.94509	246.44	1.22265	1.61e-05	↑
D-specific vs A (A vs D only)	2'-Hydroxydaidzein	Phenylpropanoids	Isoflavonoids	-1.02683	1.02683	0.490788	1.21831	0.000209864	↓
D-specific vs A (A vs D only)	Isomajdine	Alkaloids	Other alkaloids	3.73738	3.73738	13.3372	1.2129	4.7e-05	↑
D-specific vs A (A vs D only)	3-Aminopyrazin-2-ol	Alkaloids	Other alkaloids	5.71156	5.71156	52.4024	1.19558	1.97e-05	↑
D-specific vs A (A vs D only)	Isocytosine	Alkaloids	Other alkaloids	5.72133	5.72133	52.7584	1.191	2.89e-05	↑
D-specific vs A (A vs D only)	(+)-Echinoisoflavanone	Phenylpropanoids	Isoflavonoids	-1.18166	1.18166	0.440843	1.18776	0.000633536	↓
D-specific vs A (A vs D only)	2H-1-Benzopyran-2-one, 7-[[(1R,2S,4aS,6S,8aR)-decahydro-2,6-dihydroxy-2,5,5,8a-tetramethyl-1-naphthalenyl]methoxy]-	Phenylpropanoids	Coumarins and derivatives	3.43134	3.43134	10.7879	1.18483	0.000128994	↑
D-specific vs A (A vs D only)	2'-O-methylcytidine	Carbohydrates	Nucleosides	5.509	5.509	45.5381	1.16534	2.09e-05	↑
D-specific vs A (A vs D only)	Phe-Ala	Amino acids and derivatives	Dipeptides	6.38261	6.38261	83.4369	1.15456	6.58e-06	↑
D-specific vs A (A vs D only)	Acylcarnitine C6:0,COOH,OH	Lipids	Fatty Acids and Conjugates	7.60017	7.60017	194.035	1.15294	0.000182775	↑
D-specific vs A (A vs D only)	2'-C-Methylcytidine	Carbohydrates	Nucleosides	5.43878	5.43878	43.3746	1.14516	4.19e-06	↑
D-specific vs A (A vs D only)	Arabinono-1,4-lactone	Carbohydrates	Saccharides and glycosides	1.32767	1.32767	2.50997	1.12814	0.000432564	↑
D-specific vs A (A vs D only)	Trehalose	Carbohydrates	Saccharides and glycosides	1.67705	1.67705	3.19774	1.11473	7.13e-05	↑
D-specific vs A (A vs D only)	(3S,4aR,6S,8aR)-6-[(4-carboxyphenyl)methyl]-decahydroisoquinoline-3-carboxylic acid	Amino acids and derivatives	Amino acid derivatives	7.56713	7.56713	189.642	1.10532	1.39e-05	↑
D-specific vs A (A vs D only)	Acylcarnitine C14:4	Lipids	Carnitines	7.99804	7.99804	255.653	1.10396	2.56e-05	↑
D-specific vs A (A vs D only)	Val-Met	Amino acids and derivatives	Dipeptides	7.15524	7.15524	142.542	1.09549	3.82e-05	↑
D-specific vs A (A vs D only)	Maltose	Carbohydrates	Saccharides and glycosides	1.60759	1.60759	3.04743	1.09193	9.14e-05	↑
D-specific vs A (A vs D only)	Piperlotine A	Alkaloids	Piperidine alkaloids	6.79997	6.79997	111.428	1.09151	6.89e-06	↑
D-specific vs A (A vs D only)	(2E,4E)-N-[2-(4-hydroxyphenyl)ethyl]dodeca-2,4-dienamide	Alkaloids	Other alkaloids	7.86267	7.86267	232.756	1.09051	8.89e-06	↑
D-specific vs A (A vs D only)	Angoletin	Phenylpropanoids	Flavonoids	7.46113	7.46113	176.207	1.0887	0.000256352	↑
D-specific vs A (A vs D only)	3'-O-methylcytidine	Carbohydrates	Nucleosides	5.26861	5.26861	38.5487	1.07811	1.3e-05	↑
D-specific vs A (A vs D only)	1-(2,6-dihydroxyphenyl)-9-phenyl-nonan-1-one	Polyketides	Aromatic polyketides	-1.32863	1.32863	0.398146	1.07353	0.000714148	↓
D-specific vs A (A vs D only)	Palmitamide	Lipids	Fatty Acids and Conjugates	1.0937	1.0937	2.1342	1.06725	0.00185529	↑
D-specific vs A (A vs D only)	Alanine	Amino acids and derivatives	Aminoacids	1.17522	1.17522	2.25827	1.055	0.000368347	↑
D-specific vs A (A vs D only)	N-[2-(4-prenyloxyphenyl)ethyl]tiglamide	Alkaloids	Other alkaloids	5.32313	5.32313	40.0333	1.05481	1.58e-05	↑
D-specific vs A (A vs D only)	N2,N2-Dimethylguanosine	Carbohydrates	Nucleosides	4.74939	4.74939	26.8974	1.05437	9.16e-05	↑
D-specific vs A (A vs D only)	8-Prenyl-rac-pinocembrin	Phenylpropanoids	Flavonoids	-1.42197	1.42197	0.373203	1.05262	0.000175272	↓
D-specific vs A (A vs D only)	1-Aminopropenal acetic acid	Amino acids and derivatives	Amino acid derivatives	1.57666	1.57666	2.98278	1.04501	0.00034333	↑
D-specific vs A (A vs D only)	Xylulose	Carbohydrates	Saccharides and glycosides	3.4688	3.4688	11.0717	1.04084	1.47e-05	↑
D-specific vs A (A vs D only)	N,N-Dimethylphenanthro(3,4-d)-1,3-dioxole-5-ethanamine	Alkaloids	Other alkaloids	5.46259	5.46259	44.0963	1.04007	6.63e-07	↑
D-specific vs A (A vs D only)	Hepps	Alkaloids	Other alkaloids	3.28335	3.28335	9.73613	1.03861	1.72e-05	↑
D-specific vs A (A vs D only)	Threonine	Amino acids and derivatives	Aminoacids	1.63982	1.63982	3.11626	1.03733	7.44e-05	↑
D-specific vs A (A vs D only)	Haplamine	Alkaloids	Other alkaloids	2.54716	2.54716	5.84484	1.03035	0.0001	↑
D-specific vs A (A vs D only)	Pyroglutamic acid	Amino acids and derivatives	Aminoacids	1.52858	1.52858	2.88502	1.02622	8.96e-06	↑
D-specific vs A (A vs D only)	D-arabinose	Carbohydrates	Saccharides and glycosides	3.22704	3.22704	9.36347	1.01556	4.98e-05	↑
D-specific vs A (A vs D only)	Phalaenopsine T	Alkaloids	Other alkaloids	5.52726	5.52726	46.1181	1.01543	5.07e-05	↑
D-specific vs A (A vs D only)	Trp-Leu	Amino acids and derivatives	Dipeptides	5.49862	5.49862	45.2116	1.01153	2.09e-05	↑
D-specific vs A (A vs D only)	2,3-Dihydroxybenzoic acid (Pyrocatechuic acid)	Phenylpropanoids	Phenolic acids	1.5262	1.5262	2.88027	1.0106	0.000512381	↑
D-specific vs A (A vs D only)	2,6-Dihydroxybenzoic acid	Phenylpropanoids	Phenolic acids	1.46616	1.46616	2.76285	1.00771	0.000757415	↑
D-specific vs A (A vs D only)	Pro-Val	Amino acids and derivatives	Dipeptides	4.98408	4.98408	31.6488	1.00464	6.64e-05	↑
D-specific vs A (A vs D only)	Phloroglucinaldehyde	Polyketides	Aromatic polyketides	1.4388	1.4388	2.71095	1.00434	0.000989482	↑
D-specific vs A (A vs D only)	(E)-5-(1,2,4a,5-tetramethyl-2,3,4,7,8,8a-hexahydronaphthalen-1-yl)-3-methyl-pent-2-enoic acid	Terpenoids	Diterpenoids	-1.81702	1.81702	0.283806	1.0021	7.33e-05	↓
Note: This table lists metabolites that met the unified screening criteria (VIP > 1, |log2FC| ≥ 1, and nominal P < 0.05) only in the A vs D contrast and not in A vs B or A vs C. Positive log2FC values indicate higher abundance in regime D relative to regime A, whereas negative values indicate lower abundance in regime D.

## Sheet: Table S3A_Core_A_detailed
Metabolite_ID	Metabolite	Super.Class	Class	Direction vs A	Direction vs A	Direction vs A	log2FC_range
				(B−A)	(C−A)	(D−A)	(B/C/D vs A)
1	4-Ethoxybenzoic acid	Phenylpropanoids	Phenolic acids	↑	↑	↑	2.246 to 5.483
2	Ethyl 4-hydroxybenzoate	Phenylpropanoids	Phenolic acids	↑	↑	↑	2.144 to 5.462
3	Methyl 4-hydroxy-2-methylbenzoate	Phenylpropanoids	Phenolic acids	↑	↑	↑	2.232 to 5.473
4	2-Phenyllactic acid	Phenylpropanoids	Other Phenylpropanoids	↑	↑	↑	2.298 to 5.529
5	Ethyl 3-hydroxybenzoate	Phenylpropanoids	Phenolic acids	↑	↑	↑	2.349 to 5.456
6	Isoleucine	Amino acids and derivatives	Aminoacids	↑	↑	↑	1.160 to 2.840
7	D-Leucine	Amino acids and derivatives	Amino acid derivatives	↑	↑	↑	1.272 to 2.836
8	Leucine	Amino acids and derivatives	Aminoacids	↑	↑	↑	1.195 to 2.685
9	Erucamide	Lipids	Fatty Acids and Conjugates	↑	↑	↑	2.251 to 3.469
10	Pyridoxine	Alkaloids	Pyridine alkaloids	↑	↑	↑	1.611 to 2.677
11	Proline	Amino acids and derivatives	Aminoacids	↑	↑	↑	1.756 to 3.345
12	(E)-3,4-Dimethoxycinnamic acid	Phenylpropanoids	Other Phenylpropanoids	↑	↑	↑	1.749 to 2.519
13	(1S,4aR,6aS,6bR,10R,11R,12aR)-1,10,11-trihydroxy-9,9-bis(hydroxymethyl)-2,2,6a,6b,12a-pentamethyl-1,3,4,5,6,6a,7,8,8a,10,11,12,13,14b-tetradecahydropicene-4a-carboxylic acid	Terpenoids	Triterpenoids	↓	↓	↓	-1.320 to -1.154
14	Methionine	Amino acids and derivatives	Aminoacids	↑	↑	↑	1.013 to 2.794
15	Phlorizin	Phenylpropanoids	Flavonoids	↑	↑	↑	1.453 to 1.850
16	2-Propenoic acid, 3-(3,4-dimethoxyphenyl)-	Phenylpropanoids	Other Phenylpropanoids	↑	↑	↑	1.321 to 1.789
17	beta-Alanine	Amino acids and derivatives	Aminoacids	↑	↑	↑	1.041 to 1.428
18	o-Tyrosine	Amino acids and derivatives	Amino acid derivatives	↑	↑	↑	1.074 to 1.673
19	5-Hydroxy-6'',6''-dimethylpyrano[2'',3'':7,8]flavone	Phenylpropanoids	Flavonoids	↓	↓	↓	-4.804 to -1.809
20	Tyrosine	Amino acids and derivatives	Aminoacids	↑	↑	↑	1.012 to 1.710
21	proline dl-form	Amino acids and derivatives	Amino acid derivatives	↑	↑	↑	1.037 to 1.959
22	N-Methylanthranilic acid	Alkaloids	Other alkaloids	↑	↑	↑	1.371 to 2.531
23	Methyl 5-methylpyridine-3-carboxylate	Alkaloids	Other alkaloids	↑	↑	↑	1.295 to 2.372
24	(2-Nitroethyl)benzene	Phenylpropanoids	Other Phenylpropanoids	↑	↑	↑	1.402 to 2.322
25	N-Phenylglycine	Amino acids and derivatives	Amino acid derivatives	↑	↑	↑	1.375 to 2.221
