# Supplementary material for: High-pressure processing reshapes early lipid mobilization in Camellia oleifera seeds during a hot–humid postharvest window
Source: Front Plant Sci. 2026 May 21;17:1829285. doi: 10.3389/fpls.2026.1829285 (PMC13233364; doi:10.3389/fpls.2026.1829285)
Supplement: Supplementary file 9 [file Table4.xlsx]

## Sheet: Robust_5of6_or_more
Table S4A. Recurrent robust markers detected in at least five of the six pairwise contrasts.
Marker	Super.Class	Class	n_comparisons	Contrasts_present	Missing_contrast	max_VIP	mean_abs_log2FC	max_abs_log2FC	min_p	A_vs_B__log2FC	A_vs_C__log2FC	A_vs_D__log2FC	B_vs_C__log2FC	B_vs_D__log2FC	C_vs_D__log2FC	Metabolite_ID	Direction_consistency
4-Ethoxybenzoic acid	Phenylpropanoids	Phenolic acids	6	A vs B;A vs C;A vs D;B vs C;B vs D;C vs D		5.28793	2.98374	5.48327	6.77e-06	3.69883	5.48327	2.24621	1.78444	-1.45263	-3.23707	R01	mixed
Ethyl 4-hydroxybenzoate	Phenylpropanoids	Phenolic acids	6	A vs B;A vs C;A vs D;B vs C;B vs D;C vs D		5.26236	2.99315	5.46151	3.18e-05	3.71884	5.46151	2.14443	1.74266	-1.57442	-3.31707	R02	mixed
Methyl 4-hydroxy-2-methylbenzoate	Phenylpropanoids	Phenolic acids	6	A vs B;A vs C;A vs D;B vs C;B vs D;C vs D		5.24823	2.96536	5.47346	1.72e-05	3.60381	5.47346	2.23201	1.86965	-1.3718	-3.24145	R03	mixed
2-Phenyllactic acid	Phenylpropanoids	Other Phenylpropanoids	6	A vs B;A vs C;A vs D;B vs C;B vs D;C vs D		5.24364	3.00242	5.52887	6.85e-06	3.72549	5.52887	2.29755	1.80338	-1.42794	-3.23132	R04	mixed
Ethyl 3-hydroxybenzoate	Phenylpropanoids	Phenolic acids	6	A vs B;A vs C;A vs D;B vs C;B vs D;C vs D		5.10873	2.968	5.45577	1.3e-05	3.79	5.45577	2.34935	1.66577	-1.44066	-3.10642	R05	mixed
Linoleic acid	Lipids	Fatty Acids and Conjugates	5	A vs C;A vs D;B vs C;B vs D;C vs D	A vs B	8.27236	2.91966	4.56626	1.05e-05		1.15451	4.56626	1.02701	4.43876	3.41175	R06	consistent
Isoleucine	Amino acids and derivatives	Aminoacids	5	A vs B;A vs C;A vs D;B vs D;C vs D	B vs C	4.32377	1.70414	2.84023	3.26e-05	1.16002	1.35854	2.84023		1.68021	1.4817	R07	consistent
D-Leucine	Amino acids and derivatives	Amino acid derivatives	5	A vs B;A vs C;A vs D;B vs D;C vs D	B vs C	4.31629	1.70168	2.83613	4.37e-05	1.2721	1.28062	2.83613		1.56403	1.55551	R08	consistent
Leucine	Amino acids and derivatives	Aminoacids	5	A vs B;A vs C;A vs D;B vs D;C vs D	B vs C	4.20713	1.61104	2.68507	9.5e-06	1.22241	1.19474	2.68507		1.46265	1.49033	R09	consistent
Ile-Val	Amino acids and derivatives	Dipeptides	5	A vs C;A vs D;B vs C;B vs D;C vs D	A vs B	3.68457	4.55696	7.20809	1.43e-06		2.88736	7.20809	2.02394	6.34467	4.32072	R10	consistent
Pinolenic acid	Lipids	Fatty Acids and Conjugates	5	A vs C;A vs D;B vs C;B vs D;C vs D	A vs B	3.48596	4.17909	6.21847	6.28e-07		2.27844	6.18005	2.31687	6.21847	3.9016	R11	consistent
Ile-Pro	Amino acids and derivatives	Dipeptides	5	A vs C;A vs D;B vs C;B vs D;C vs D	A vs B	3.42187	2.64635	4.03557	1.71e-05		2.15375	4.03557	1.63939	3.52121	1.88183	R12	consistent
Val-Ala	Amino acids and derivatives	Dipeptides	5	A vs C;A vs D;B vs C;B vs D;C vs D	A vs B	3.34069	3.44582	5.49876	3.47e-06		2.93762	5.49876	1.83521	4.39634	2.56114	R13	consistent
Proline	Amino acids and derivatives	Aminoacids	5	A vs B;A vs C;A vs D;B vs D;C vs D	B vs C	3.33112	2.00675	3.34457	1.49e-05	1.75593	1.78734	3.34457		1.58865	1.55723	R14	consistent
2'-O-Methyladenosine	Carbohydrates	Nucleosides	5	A vs C;A vs D;B vs C;B vs D;C vs D	A vs B	2.92439	4.72036	7.45307	3.18e-05		3.82902	7.45307	2.53579	6.15984	3.62405	R15	consistent
3'-O-Methyladenosine	Carbohydrates	Nucleosides	5	A vs C;A vs D;B vs C;B vs D;C vs D	A vs B	2.85865	4.71466	7.35913	3.12e-06		3.8309	7.35913	2.66341	6.19163	3.52822	R16	consistent
[(2S)-2-hydroxy-3-[hydroxy-[(2R,3R,5S,6R)-2,3,4,5,6-pentahydroxycyclohexyl]oxyphosphoryl]oxypropyl] (Z)-octadec-12-enoate	Lipids	Glycerophospholipids	5	A vs C;A vs D;B vs C;B vs D;C vs D	A vs B	2.49401	3.39694	4.8547	1.5e-05		2.45485	4.82043	2.48913	4.8547	2.36557	R17	consistent
Gly-Gly-Leu	Amino acids and derivatives	Tripeptides	5	A vs C;A vs D;B vs C;B vs D;C vs D	A vs B	2.40152	4.65866	6.85916	5.02e-06		3.75011	6.85916	3.23297	6.34202	3.10905	R18	consistent
Adenine	Alkaloids	Purine alkaloids	5	A vs C;A vs D;B vs C;B vs D;C vs D	A vs B	2.29692	2.94715	4.5039	2.07e-05		1.75649	3.97148	2.28891	4.5039	2.21499	R19	consistent
1H-pyrazolo(3,4-d)pyrimidin-4-amine	Alkaloids	Other alkaloids	5	A vs C;A vs D;B vs C;B vs D;C vs D	A vs B	2.23754	2.9111	4.49343	2.14e-06		1.77054	3.79812	2.46585	4.49343	2.02758	R20	consistent
(-)-Epicatechingallate	Phenylpropanoids	Flavonoids	5	A vs B;A vs D;B vs C;B vs D;C vs D	A vs C	2.16843	5.01666	6.7554	2.7e-06	5.69191		6.7554	-5.25451	1.06348	6.31799	R21	mixed
Gln-Ile	Amino acids and derivatives	Dipeptides	5	A vs C;A vs D;B vs C;B vs D;C vs D	A vs B	2.09959	4.2411	6.17351	1.79e-05		3.62686	6.17351	3.15594	5.70258	2.54664	R22	consistent
Ile-Gln	Amino acids and derivatives	Dipeptides	5	A vs C;A vs D;B vs C;B vs D;C vs D	A vs B	2.09319	4.25365	6.24417	5.03e-05		3.61192	6.24417	3.07382	5.70609	2.63226	R23	consistent
Methionine	Amino acids and derivatives	Aminoacids	5	A vs B;A vs C;A vs D;B vs D;C vs D	B vs C	2.09215	1.67653	2.79422	5e-05	1.01344	1.47451	2.79422		1.78078	1.31971	R24	consistent
Kaempferol-3-O-glucoside-3''-rhamnoside	Phenylpropanoids	Flavonoids	5	A vs C;A vs D;B vs C;B vs D;C vs D	A vs B	2.09211	1.71466	2.52516	6.88e-05		1.32234	2.52516	1.16009	2.36291	1.20282	R25	consistent
2-(3-Hydroxyphenyl)ethanol 1'-glucoside	Phenylpropanoids	Other Phenylpropanoids	5	A vs C;A vs D;B vs C;B vs D;C vs D	A vs B	1.73005	3.04846	4.45323	7.19e-05		2.36969	3.96613	2.8568	4.45323	1.59643	R26	consistent
Nicotiflorin	Phenylpropanoids	Flavonoids	5	A vs C;A vs D;B vs C;B vs D;C vs D	A vs B	1.53465	1.89114	2.96351	6.44e-05		1.57172	2.96351	1.06844	2.46023	1.3918	R27	consistent
7-[(2S,3R,4S,5S,6R)-4,5-dihydroxy-6-(hydroxymethyl)-3-[(2S,3R,4R,5R,6S)-3,4,5-trihydroxy-6-methyl-tetrahydropyran-2-yl]oxy-tetrahydropyran-2-yl]oxy-3,5-dihydroxy-2-(4-hydroxyphenyl)chromen-4-one	Phenylpropanoids	Flavonoids	5	A vs C;A vs D;B vs C;B vs D;C vs D	A vs B	1.53064	1.89031	2.95169	0.000157807		1.44762	2.95169	1.02204	2.52611	1.50407	R28	consistent
Ala-Ile	Amino acids and derivatives	Dipeptides	5	A vs C;A vs D;B vs C;B vs D;C vs D	A vs B	1.29472	3.16868	4.60617	1.61e-05		3.12255	4.60617	2.57371	4.05733	1.48362	R29	consistent
Note: Recurrent robust markers were defined as metabolites meeting the unified screening criteria (VIP > 1, |log2FC| ≥ 1, and nominal P < 0.05) in at least five of the six pairwise contrasts. ncomparisons indicates the number of contrasts in which a metabolite was selected. Contrasts_present lists all qualifying contrasts, and Missing_contrast identifies the single contrast not meeting the screen…

## Sheet: Robust_6of6
Table S4B. Core recurrent markers detected in all six pairwise contrasts.
Marker	Super.Class	Class	n_comparisons	Contrasts_present	Missing_contrast	max_VIP	mean_abs_log2FC	max_abs_log2FC	min_p	A_vs_B__log2FC	A_vs_C__log2FC	A_vs_D__log2FC	B_vs_C__log2FC	B_vs_D__log2FC	C_vs_D__log2FC	Metabolite_ID	Direction_consistency
4-Ethoxybenzoic acid	Phenylpropanoids	Phenolic acids	6	A vs B;A vs C;A vs D;B vs C;B vs D;C vs D		5.28793	2.98374	5.48327	6.77e-06	3.69883	5.48327	2.24621	1.78444	-1.45263	-3.23707	R01	mixed
Ethyl 4-hydroxybenzoate	Phenylpropanoids	Phenolic acids	6	A vs B;A vs C;A vs D;B vs C;B vs D;C vs D		5.26236	2.99315	5.46151	3.18e-05	3.71884	5.46151	2.14443	1.74266	-1.57442	-3.31707	R02	mixed
Methyl 4-hydroxy-2-methylbenzoate	Phenylpropanoids	Phenolic acids	6	A vs B;A vs C;A vs D;B vs C;B vs D;C vs D		5.24823	2.96536	5.47346	1.72e-05	3.60381	5.47346	2.23201	1.86965	-1.3718	-3.24145	R03	mixed
2-Phenyllactic acid	Phenylpropanoids	Other Phenylpropanoids	6	A vs B;A vs C;A vs D;B vs C;B vs D;C vs D		5.24364	3.00242	5.52887	6.85e-06	3.72549	5.52887	2.29755	1.80338	-1.42794	-3.23132	R04	mixed
Ethyl 3-hydroxybenzoate	Phenylpropanoids	Phenolic acids	6	A vs B;A vs C;A vs D;B vs C;B vs D;C vs D		5.10873	2.968	5.45577	1.3e-05	3.79	5.45577	2.34935	1.66577	-1.44066	-3.10642	R05	mixed
Note: Core recurrent markers were defined as metabolites meeting the unified screening criteria (VIP > 1, |log2FC| ≥ 1, and nominal P < 0.05) in all six pairwise contrasts. Column definitions follow those of Table S3A. Because all entries in this table were selected in every contrast, Missing_contrast is blank for all rows.
