# Supplementary material for: High-pressure processing reshapes early lipid mobilization in Camellia oleifera seeds during a hot–humid postharvest window
Source: Front Plant Sci. 2026 May 21;17:1829285. doi: 10.3389/fpls.2026.1829285 (PMC13233364; doi:10.3389/fpls.2026.1829285)
Supplement: Supplementary file 10 [file Table5.xlsx]

## Sheet: Membrane_GPL_features
MS2_name	MS2_score	level	mz	rt	Formula	type	Class	Super.Class	A	B	C	D
PC(38:4)	3.97	level1	810.602	314.3	C46H84NO8P	POS	Glycerophospholipids	Lipids	1.86676e+06	405560	1.93594e+06	62568.2
PC(35:2)	3.96	level1	772.584	314.3	C43H82NO8P	POS	Glycerophospholipids	Lipids	2.27349e+06	6.73474e+06	2.5318e+06	1.1648e+07
PC(34:2)	3.96	level1	758.569	314	C42H80NO8P	POS	Glycerophospholipids	Lipids	3.10557e+06	9.08271e+06	3.80613e+06	1.24778e+07
PC(35:3)	3.95	level1	770.569	334.8	C43H80NO8P	POS	Glycerophospholipids	Lipids	1.56177e+06	1.75616e+06	362266	1.36788e+06
PC(37:2)	3.95	level1	800.615	327.4	C45H86NO8P	POS	Glycerophospholipids	Lipids	886410	1.00415e+06	130161	3.19416e+06
PG(18:1/18:1(9Z))	3.95	level1	773.532	26.2	C42H79O10P	NEG	Glycerophospholipids	Lipids	7.67639e+08	5.11639e+08	5.12616e+08	2.28395e+08
PC(32:1)	3.94	level1	732.552	344.1	C40H78NO8P	POS	Glycerophospholipids	Lipids	9.554e+06	5.12487e+06	1.20969e+07	1.87863e+07
PC(38:5)	3.94	level1	808.585	333.2	C46H82NO8P	POS	Glycerophospholipids	Lipids	372045	278478	6.16647e+06	371046
PC(40:5)	3.94	level1	836.616	326.4	C48H86NO8P	POS	Glycerophospholipids	Lipids	2.20572e+06	80593	3.51407e+06	60442.7
PG(16:0/18:1)	3.94	level1	747.517	22.4	C40H77O10P	NEG	Glycerophospholipids	Lipids	5.8365e+08	1.58688e+09	1.16349e+09	3.25401e+08
PC(40:6)	3.93	level1	834.601	351.3	C48H84NO8P	POS	Glycerophospholipids	Lipids	576977	403599	6.48137e+06	490301
PC(38:6)	3.93	level1	806.569	327.9	C46H80NO8P	POS	Glycerophospholipids	Lipids	4.14952e+06	2.15884e+06	1.40278e+07	2.96473e+06
PC(O-19:1)	3.93	level1	536.369	304.3	C27H54NO7P	POS	Glycerophospholipids	Lipids	572823	464899	1.22216e+06	6.26114e+06
PE(18:0/18:2)	3.93	level1	744.553	83.9	C41H78NO8P	POS	Glycerophospholipids	Lipids	1.21861e+07	4.62906e+06	6.31302e+06	1.95368e+06
PC(36:3)	3.92	level1	784.583	347.7	C44H82NO8P	POS	Glycerophospholipids	Lipids	3.93341e+08	4.7672e+08	2.33422e+07	2.88897e+08
PC(16:0/16:0)	3.92	level1	734.567	332.2	C40H80NO8P	POS	Glycerophospholipids	Lipids	605153	2.19526e+06	3.30739e+06	2.85835e+06
PC(18:0/14:0)	3.91	level1	734.567	332.2	C40H80NO8P	POS	Glycerophospholipids	Lipids	605153	2.19526e+06	3.30739e+06	2.85835e+06
PE(34:2)	3.91	level1	716.522	352	C39H74NO8P	POS	Glycerophospholipids	Lipids	7.69203e+06	1.06513e+07	1.21208e+06	9.21798e+06
PC(34:3)	3.91	level1	756.553	325.9	C42H78NO8P	POS	Glycerophospholipids	Lipids	2.82661e+07	1.83156e+07	1.66813e+06	5.81972e+07
PC(16:0/18:1(9Z))	3.91	level1	760.583	315	C42H82NO8P	POS	Glycerophospholipids	Lipids	2.94009e+06	3.26934e+06	2.51599e+06	1.19784e+07
PC(16:0/20:4)	3.91	level1	782.568	65.2	C44H80NO8P	POS	Glycerophospholipids	Lipids	1.23499e+08	7.39181e+07	8.51758e+07	7.89607e+07
PA(16:0/18:1(9Z))	3.91	level1	673.48	129.8	C37H71O8P	NEG	Glycerophospholipids	Lipids	1.27707e+07	1.91098e+07	1.99252e+07	1.93172e+07
PC(32:2)	3.9	level1	730.537	326.6	C40H76NO8P	POS	Glycerophospholipids	Lipids	1.38926e+06	1.18639e+06	871971	3.93867e+06
PC(33:1)	3.9	level1	746.565	315.5	C41H80NO8P	POS	Glycerophospholipids	Lipids	4.16899e+06	4.71139e+06	7.23173e+06	8.40085e+06
PC(33:2)	3.9	level1	744.553	83.9	C41H78NO8P	POS	Glycerophospholipids	Lipids	1.21861e+07	4.62906e+06	6.31302e+06	1.95368e+06
PC(18:1(6Z)/18:1(6Z))	3.9	level1	786.599	65.4	C44H84NO8P	POS	Glycerophospholipids	Lipids	1.34464e+09	3.27677e+08	2.96693e+08	7.15401e+08
PC(18:1(9Z)/18:1(9Z))	3.89	level1	786.599	65.4	C44H84NO8P	POS	Glycerophospholipids	Lipids	1.34464e+09	3.27677e+08	2.96693e+08	7.15401e+08
PC(18:1(9Z)/14:0)	3.89	level1	732.552	64.3	C40H78NO8P	POS	Glycerophospholipids	Lipids	1.49626e+07	2.64739e+07	8.08188e+06	2.0261e+06
PI(18:1/18:1)	3.89	level1	861.547	120.5	C45H83O13P	NEG	Glycerophospholipids	Lipids	1.21381e+09	1.09968e+09	1.0936e+09	1.02549e+09
PC(36:6)	3.88	level1	778.537	340.9	C44H76NO8P	POS	Glycerophospholipids	Lipids	2.34536e+06	2.57046e+06	3.87575e+06	5.17196e+06
PC(36:5)	3.84	level1	780.554	352.4	C44H78NO8P	POS	Glycerophospholipids	Lipids	5.09678e+06	4.89967e+06	5.64673e+06	6.15212e+06
PC(38:3)	3.84	level1	812.616	343.3	C46H86NO8P	POS	Glycerophospholipids	Lipids	2.76965e+06	1.58874e+06	2.87115e+06	2.16862e+06
PC(P-18:0/18:1(9Z))	3.82	level1	772.616	330	C44H86NO7P	POS	Glycerophospholipids	Lipids	1.20868e+06	1.13306e+06	1.95938e+06	1.15193e+06
PC(37:3)	3.82	level1	798.608	314.9	C45H84NO8P	POS	Glycerophospholipids	Lipids	44112.7	9.40491e+06	75971.7	1.06662e+07
PC(O-34:1)	3.79	level1	728.588	331	C42H84NO7P	POS	Glycerophospholipids	Lipids	1.16237e+06	1.54904e+06	2.07668e+06	1.93508e+06
PC(39:6)	3.78	level1	820.593	344.1	C47H82NO8P	POS	Glycerophospholipids	Lipids	2.12145e+06	661804	1.81078e+06	655144
PC(38:1)	3.78	level1	816.64	328.7	C46H90NO8P	POS	Glycerophospholipids	Lipids	1.10572e+06	1.15239e+06	1.97845e+06	1.57335e+06
PC(42:4)	3.77	level1	866.672	334.4	C50H92NO8P	POS	Glycerophospholipids	Lipids	1.54837e+06	1.02564e+06	0	926585
PC(37:4)	3.75	level1	796.593	333.1	C45H82NO8P	POS	Glycerophospholipids	Lipids	8.87663e+06	7.30137e+06	23635.4	7.20246e+06
PC(37:6)	3.74	level1	792.561	344.5	C45H78NO8P	POS	Glycerophospholipids	Lipids	3.35746e+06	514884	2.36661e+06	558468
PC(39:4)	3.73	level1	824.624	333.5	C47H86NO8P	POS	Glycerophospholipids	Lipids	2.88201e+06	1.90569e+06	0	1.53775e+06
PC(31:0)	3.69	level1	702.535	293.7	C39H78NO8P	POS	Glycerophospholipids	Lipids	1.19531e+07	1.32258e+07	1.29642e+07	1.47891e+07
PC(42:6)	3.59	level1	862.64	344.7	C50H88NO8P	POS	Glycerophospholipids	Lipids	1.61383e+06	450466	1.14832e+06	218510
PC(37:5)	3.59	level1	794.577	306.3	C45H80NO8P	POS	Glycerophospholipids	Lipids	1.59316e+07	2.4033e+07	1.05717e+06	1.58522e+07
PC(18:0/18:1(9Z))	3.57	level1	788.606	40.2	C44H86NO8P	POS	Glycerophospholipids	Lipids	1.08496e+09	1.00041e+09	8.63632e+08	5.37503e+08
PC(18:0)	3.54	level1	520.334	99.9	C26H52NO8P	POS	Glycerophospholipids	Lipids	1.48138e+07	7.48137e+06	3.36134e+07	3.52021e+06
PC(38:2)	2.71	level2	814.63	39.6	C46H88NO8P	POS	Glycerophospholipids	Lipids	2.17947e+07	2.12796e+07	1.45913e+07	2.50005e+07
PI(16:0/18:1)	2.7	level2	835.532	121.7	C43H81O13P	NEG	Glycerophospholipids	Lipids	4.62029e+08	5.50775e+08	4.62418e+08	4.45754e+08
PC(35:1)	2.56	level2	774.592	28.7	C43H84NO8P	POS	Glycerophospholipids	Lipids	7.03801e+06	2.55021e+06	4.56065e+06	1.91139e+06
PI(18:0/20:4(5Z,8Z,11Z,14Z))	1.87	level3.1	885.549	295	C47H83O13P	NEG	Glycerophospholipids	Lipids	4.66068e+06	5.00235e+06	1.89164e+07	1.0319e+06

## Sheet: Lyso_GPL_features
MS2_name	MS2_score	level	mz	rt	Formula	type	Class	Super.Class	A	B	C	D
LPC(16:1)	3.98	level1	494.324	281.2	C24H48NO7P	POS	Glycerophospholipids	Lipids	1.39909e+06	1.65131e+06	1.56787e+06	2.78095e+06
LPE(16:0)	3.98	level1	452.278	296.8	C21H44NO7P	NEG	Glycerophospholipids	Lipids	1.01327e+07	1.65167e+07	7.48259e+06	1.0306e+07
LPC(18:1)	3.98	level1	522.355	137.3	C26H52NO7P	POS	Glycerophospholipids	Lipids	1.37076e+07	1.10648e+07	1.41587e+07	3.6955e+07
LPC(17:0/0:0)	3.96	level1	510.355	302.6	C25H52NO7P	POS	Glycerophospholipids	Lipids	1.95226e+06	3.02982e+06	2.30562e+06	5.62288e+06
LPC(14:0/0:0)	3.96	level1	468.308	277.2	C22H46NO7P	POS	Glycerophospholipids	Lipids	698917	4.05996e+06	1.28967e+06	2.34349e+06
LPG(18:1(9Z))	3.96	level1	509.289	354.1	C24H47O9P	NEG	Glycerophospholipids	Lipids	560647	331454	1.47738e+06	410027
LPE(18:1(9Z)/0:0)	3.96	level1	478.293	298.7	C23H46NO7P	NEG	Glycerophospholipids	Lipids	2.82226e+07	5.33344e+07	2.81068e+07	7.94012e+07
LPE(18:2)	3.95	level1	478.293	287.3	C23H44NO7P	POS	Glycerophospholipids	Lipids	8.52702e+06	4.70654e+06	4.87716e+06	6.42082e+06
LPC(20:1)	3.93	level1	550.386	311.6	C28H56NO7P	POS	Glycerophospholipids	Lipids	3.19108e+06	3.69867e+06	4.12318e+06	1.82009e+07
LPC(16:0)	3.93	level1	496.339	121.9	C24H50NO7P	POS	Glycerophospholipids	Lipids	8.54506e+08	1.00558e+09	7.80273e+08	1.5021e+09
LPC(18:0/0:0)	3.92	level1	524.37	310.1	C26H54NO7P	POS	Glycerophospholipids	Lipids	3.26632e+07	6.33056e+07	5.69512e+07	1.19395e+08
LPE(0:0/16:0)	3.91	level1	452.278	296.8	C21H44NO7P	NEG	Glycerophospholipids	Lipids	1.01327e+07	1.65167e+07	7.48259e+06	1.0306e+07
LPC(19:1)	3.91	level1	536.369	304.3	C27H54NO7P	POS	Glycerophospholipids	Lipids	572823	464899	1.22216e+06	6.26114e+06
LPC(20:0)	3.9	level1	552.402	325.7	C28H58NO7P	POS	Glycerophospholipids	Lipids	265517	3.16753e+06	1.32767e+06	6.88905e+06
LPC(0:0/18:0)	3.89	level1	524.37	310.1	C26H54NO7P	POS	Glycerophospholipids	Lipids	3.26632e+07	6.33056e+07	5.69512e+07	1.19395e+08
LPC(22:1)	3.89	level1	578.417	325.5	C30H60NO7P	POS	Glycerophospholipids	Lipids	113553	125011	447104	3.89298e+06
LPC(13:0)	3.89	level1	452.278	125.4	C21H44NO7P	NEG	Glycerophospholipids	Lipids	1.36762e+07	1.47964e+07	1.09586e+07	1.22903e+07
LPC(18:2/0:0)	3.87	level1	520.338	285.2	C26H50NO7P	POS	Glycerophospholipids	Lipids	2.33957e+08	8.38433e+07	7.8971e+07	1.56462e+08
LPC(18:3)	3.87	level1	518.324	275	C26H48NO7P	POS	Glycerophospholipids	Lipids	1.93219e+06	3.25212e+06	5.3775e+06	1.05261e+07
LPC(24:1)	3.86	level1	606.449	339.7	C32H64NO7P	POS	Glycerophospholipids	Lipids	331012	36310	1.30512e+06	4.50116e+06
LPG(16:0)	3.73	level1	485.288	354.7	C22H45O9P	POS	Glycerophospholipids	Lipids	957715	1.06492e+06	71453	199170
LPC(19:2)	3.68	level1	534.351	280.8	C27H52NO7P	POS	Glycerophospholipids	Lipids	48499.1	86284	98286.6	205886
LPI(18:1)	3.67	level1	599.319	353.5	C27H51O12P	POS	Glycerophospholipids	Lipids	4.62724e+06	142959	0	13883.5
LysoPC(0:0/18:1(9Z))	1.89	level3.1	522.354	113.5	C26H52NO7P	POS	Glycerophospholipids	Lipids	7.53483e+08	4.42741e+08	1.03335e+09	3.61341e+09
LysoPI(18:1(9Z)/0:0)	1.86	level3.1	597.304	304	C27H51O12P	NEG	Glycerophospholipids	Lipids	1.52049e+08	4.87447e+07	1.41819e+08	6.41194e+06
LysoPI(20:0/0:0)	1.78	level3.1	629.368	264.7	C29H57O12P	POS	Glycerophospholipids	Lipids	2.76323e+06	2.78591e+06	2.69215e+06	3.38635e+06
LysoPC(0:0/18:2(9Z,12Z))	1.77	level3.1	520.333	331.4	C26H50NO7P	POS	Glycerophospholipids	Lipids	3.59805e+06	3.36118e+06	4.06543e+06	3.89543e+06

## Sheet: TAG_features
MS2_name	MS2_score	level	mz	rt	Formula	type	Class	Super.Class	A	B	C	D
Trilinolenin	2.18	level2	873.702	349.2	C57H92O6	POS	Glycerolipids	Lipids	508632	866644	0	871084

## Sheet: DAG_features
MS2_name	MS2_score	level	mz	rt	Formula	type	Class	Super.Class	A	B	C	D
1,2-Dilinoleoyl-sn-glycerol	2.52	level2	617.513	310.1	C39H68O5	POS	Glycerolipids	Lipids	2.36678e+07	2.3073e+07	283588	2.00092e+07
1,2-Diacyl-sn-glycerol (dioctadec-11-enoyl, n-C18:1)	2.26	level2	621.545	321.8	C39H72O5	POS	Glycerolipids	Lipids	53687.6	5.7617e+06	146195	8.04901e+06

## Sheet: MAG_features
MS2_name	MS2_score	level	mz	rt	Formula	type	Class	Super.Class	A	B	C	D
1-Stearoyl-sn-glycerol	3.88	level1	359.315	327.5	C21H42O4	POS	Glycerolipids	Lipids	1.06561e+06	675358	5.65324e+06	1.33411e+06
MG(18:1)	3.83	level1	357.3	301.8	C21H40O4	POS	Glycerolipids	Lipids	64419.2	556996	2.03662e+06	7.43816e+06
2-Palmitoylglycerol	2.65	level2	331.284	313.9	C19H38O4	POS	Glycerolipids	Lipids	2.16084e+06	1.23504e+06	2.32054e+06	1.37731e+06
1-Palmitoyl-sn-glycerol	2.44	level2	353.269	277.6	C19H38O4	POS	Glycerolipids	Lipids	9.54238e+06	1.1278e+07	6.95865e+06	1.39611e+07
2-Linoleoyl Glycerol	2.41	level2	355.284	286.8	C21H38O4	POS	Glycerolipids	Lipids	1.40935e+07	1.13119e+07	1.0362e+07	2.03043e+07

## Sheet: Channel_sums_raw_A-D
	A	B	C	D
Membrane_GPL	7.55343e+09	6.18798e+09	5.02022e+09	4.64361e+09
Lyso_GPL	2.16673e+09	1.85171e+09	2.24875e+09	5.74198e+09
Lyso/GPL	0.286854	0.299244	0.44794	1.23653
TAG	508632	866644	0	871084
DAG	2.37215e+07	2.88347e+07	429783	2.80582e+07
MAG	2.69268e+07	2.50574e+07	2.7331e+07	4.4415e+07
Acylglycerols_total	5.11569e+07	5.47588e+07	2.77608e+07	7.33443e+07

## Sheet: Channel_sums_log2FC_vsA
	A	B	C	D
Membrane_GPL	0	-0.287664	-0.589382	-0.701886
Lyso_GPL	0	-0.226659	0.0536058	1.40603
Lyso/GPL	0	0.0610052	0.642988	2.10791
TAG	0	0.768817	-19.1628	0.776189
DAG	0	0.281611	-5.78636	0.242226
MAG	0	-0.103806	0.0214996	0.722005
Acylglycerols_total	0	0.0981599	-0.881878	0.519754

## Sheet: Targeted_FFA_raw_49
Compound Name (ng/mg)	A1	A2	A3	B1	B2	B3	C1	C2	C3	D1	D2	D3
Caprylic acid (C8:0)	3.0539	2.9821	3.1247	1.7118	1.6892	1.7344	1.9971	2.0453	1.9489	1.6854	1.7236	1.6472
trans-10-Pentadecenoic acid (C15:1)	0.773	0.7581	0.7879	0.3931	0.4012	0.385	0.6106	0.5984	0.6227	0.6299	0.6431	0.6167
cis-10-Pentadecenoic acid (C15:1)	0.0301	0.0295	0.0307	0.8705	0.8452	0.8958	0.8249	0.8092	0.8405	0.8806	0.8621	0.8991
Palmitic acid (C16:0)	51.2906	52.0234	50.5578	52.9959	54.2156	51.7762	80.4892	82.1036	78.8748	374.088	381.57	366.606
trans-9-Palmitoleic acid (C16:1)	0.1685	0.1723	0.1647	0.3809	0.3725	0.3893	0.2844	0.2912	0.2776	0.3558	0.3486	0.363
cis-9-Palmitoleic acid (C16:1)	0.5543	0.5412	0.5674	0.6099	0.5987	0.6211	0.5411	0.5302	0.5519	1.5876	1.5583	1.6169
Heptadecanoic acid (C17:0)	0.5294	0.5432	0.5156	0.4915	0.4796	0.5034	0.7614	0.7462	0.7767	2.6607	2.7123	2.6091
trans-10-Heptadecenoic acid (C17:1)	0.4521	0.4418	0.4624	0.2826	0.2897	0.2755	0.1492	0.1528	0.1456	0.2998	0.2934	0.3062
cis-10-Heptadecenoic acid (C17:1)	0	0	0	1.329	1.3028	1.3552	1.4106	1.3842	1.437	2.5938	2.6457	2.5419
Stearic acid (C18:0)	27.2543	26.7892	27.7194	28.7168	28.1455	29.2882	41.4846	42.3143	40.6549	92.9904	94.8502	91.1306
trans-6-Octadecenoic acid (C18:1)	1.0274	1.0521	1.0027	1.0503	1.0287	1.0719	0	0	0	1.1728	1.1483	1.1973
Capric acid (C10:0)	1.0464	1.0689	1.0239	0.9215	0.9031	0.9399	0.9396	0.9214	0.9578	0.9747	0.9552	0.9942
trans-9-Octadecenoic acid (C18:1)	0.3987	0.4085	0.3889	0.6684	0.655	0.6818	0	0	0	0.8455	0.8286	0.8624
trans-11-Octadecenoic acid (C18:1)	0	0	0	0	0	0	0	0	0	0	0	0
cis-6-Octadecenoic acid (C18:1)	0	0	0	0	0	0	0	0	0	0	0	0
cis-9-Octadecenoic acid (C18:1)	128.419	131.228	125.611	100.408	98.3998	102.416	207.821	212.376	203.265	1586.9	1618.64	1555.16
cis-11-Octadecenoic acid (C18:1)	4.8913	4.7986	4.984	3.346	3.2791	3.4129	3.027	2.9664	3.0875	21.6979	21.1328	22.263
trans-9,12-Octadecadienoic acid (C18:2)	0.4261	0.4368	0.4154	0.3369	0.3302	0.3436	0.5037	0.5163	0.4911	0.5211	0.5112	0.531
cis-9,12-Octadecadienoic acid (C18:2)	8.9783	9.1725	8.7841	7.6778	7.8512	7.5044	16.3959	16.7238	16.068	253.54	258.611	248.469
gamma-Linolenic acid (C18:3)	0	0	0	0	0	0	0	0	0	0	0	0
trans-10-Nonadecenoic acid (C19:1)	0.2446	0.2507	0.2385	0.7831	0.7674	0.7988	2.4784	2.4203	2.5365	1.9736	1.9341	2.0131
alpha-Linolenic acid (C18:3)	0.9867	1.0114	0.962	1.0874	1.0643	1.1105	2.1391	2.0972	2.181	34.7463	35.4412	34.0514
Undecanoic acid (C11:0)	1.1778	1.1542	1.2014	1.1166	1.0943	1.1389	1.1172	1.1449	1.0895	0	0	0
Arachidic acid (C20:0)	0.4719	0.4837	0.4601	0.5409	0.5301	0.5517	1.0997	1.0773	1.1221	1.7494	1.7144	1.7844
trans-11-Eicosenoic acid (C20:1)	3.951	4.0298	3.8722	4.0961	4.0181	4.1741	4.1062	4.2089	4.0035	0	0	0
cis-11-Eicosenoic acid (C20:1)	0.4509	0.4622	0.4396	0.2337	0.2396	0.2278	0.5723	0.5609	0.5837	4.326	4.4125	4.2395
cis-11,14-Eicosadienoic acid (C20:2)	0.2926	0.2867	0.2985	0.3568	0.3497	0.3639	0.4893	0.4991	0.4795	0.4225	0.414	0.431
Heneicosanoic acid (C21:0)	0.2674	0.2621	0.2727	0.3121	0.3059	0.3183	0.3229	0.317	0.3288	0.3352	0.3285	0.3419
cis-8,11,14-Eicosatrienoic acid (C20:3)	0	0	0	0	0	0	0	0	0	0	0	0
Arachidonic acid (C20:4)	0.6214	0.6071	0.6357	0.3471	0.3401	0.3541	0	0	0	0	0	0
cis-11,14,17-Eicosatrienoic acid (C20:3)	0.0896	0.0878	0.0914	0	0	0	0	0	0	0.0251	0.0256	0.0246
cis-5,8,11,14,17-Eicosapentaenoic acid (C20:5)	2.0605	2.1112	2.0098	2.0541	2.0154	2.0928	2.2322	2.1888	2.2756	1.9844	2.0241	1.9447
Behenic acid (C22:0)	0.2685	0.2631	0.2739	0.4265	0.418	0.435	0.6175	0.6051	0.6299	1.0579	1.0367	1.0791
Lauric acid (C12:0)	0.337	0.3303	0.3437	0.3511	0.3441	0.3581	0.3813	0.3737	0.3889	0.4158	0.4075	0.4241
trans-13-Docosenoic acid (C22:1)	0.2229	0.2285	0.2173	0	0	0	0.1456	0.1492	0.142	0.2455	0.2406	0.2504
cis-13-Docosenoic acid (Erucic acid, C22:1)	0.4107	0.4025	0.4189	0.4581	0.449	0.4672	0.6933	0.6794	0.7072	0.877	0.8595	0.8945
cis-13,16-Docosadienoic acid (C22:2)	0	0	0	0	0	0	0	0	0	0	0	0
Tricosanoic acid (C23:0)	0.4573	0.4482	0.4664	0.4461	0.4372	0.455	0.5266	0.5161	0.5371	0.631	0.6184	0.6436
cis-7,10,13,16-Docosatetraenoic acid (C22:4)	0	0	0	0	0	0	0	0	0	0	0	0
cis-4,7,10,13,16-Docosapentaenoic acid (C22:5)	0	0	0	0.0695	0.0712	0.0678	0	0	0	0.0707	0.0693	0.0721
Lignoceric acid (C24:0)	0.4136	0.4053	0.4219	0.6301	0.6175	0.6427	1.0343	1.0136	1.055	1.5099	1.4797	1.5401
cis-7,10,13,16,19-Docosapentaenoic acid (C22:5)	0	0	0	0	0	0	0	0	0	0	0	0
cis-15-Tetracosenoic acid (Nervonic acid, C24:1)	0.1139	0.1168	0.111	0	0	0	0.1518	0.1488	0.1548	0.8092	0.793	0.8254
cis-4,7,10,13,16,19-Docosahexaenoic acid (C22:6)	0.1004	0.1029	0.0979	0	0	0	0.1891	0.1853	0.1929	0.6376	0.6249	0.6504
Tridecanoic acid (C13:0)	1.2425	1.2711	1.2139	1.0561	1.0349	1.0773	1.1168	1.1452	1.0884	1.0921	1.0703	1.1139
Myristic acid (C14:0)	2.0646	2.1122	2.017	2.2528	2.2078	2.2978	2.2439	2.2991	2.1887	3.0521	2.9911	3.1131
trans-9-Myristoleic acid (C14:1)	0.246	0.2522	0.2398	0	0	0	0	0	0	0	0	0
cis-9-Myristoleic acid (C14:1)	0.7538	0.7727	0.7349	0.7129	0.6986	0.7272	0.6428	0.63	0.6556	0.8988	0.8808	0.9168
Pentadecanoic acid (C15:0)	0.9645	0.9886	0.9404	0.9509	0.9319	0.9699	1.0499	1.0762	1.0236	1.1234	1.1009	1.1459

## Sheet: Total_FFA_per_sample
Sample	Total_FFA_ng_mg	Regime
A1	247.504	A
A2	250.887	A
A3	244.12	A
B1	220.473	B
B2	218.722	B
B3	222.224	B
C1	380.59	C
C2	387.816	C
C3	373.364	C
D1	2401.41	D
D2	2447.5	D
D3	2355.32	D

## Sheet: Total_FFA_mean_SEM
Regime	Mean	SEM
A	247.504	1.9537
B	220.473	1.0108
C	380.59	4.17179
D	2401.41	26.611

[truncated: 4 more sheets: Tile_membrane_log2FC, Tile_neutral_log2FC, Tile_membrane_raw_log10, Pseudocounts]
